# Supplementary material for: 3-Benzyl-2H-chromen-2-one
Source: Acta Crystallogr Sect E Struct Rep Online. 2012 Apr 21;68(Pt 5):o1504. doi: 10.1107/S1600536812014298 (PMC3344613; doi:10.1107/S1600536812014298)
Supplement: Supplementary file 1 [file e-68-o1504-sup1.cif]

##############################################################################
#                                                                            #
# This CIF contains the data in a paper accepted for publication in          #
# Acta Crystallographica Section E. It conforms to the requirements of       #
# Notes for Authors for Acta Crystallographica Section E, and has been       #
# peer reviewed under the auspices of the IUCr Commission on Journals.       #
#                                                                            #
# Full details of the Crystallographic Information File format               #
# are given in the paper "The Crystallographic Information File (CIF):       #
# a New Standard Archive File for Crystallography" by S. R. Hall, F. H.      #
# Allen and I. D. Brown [Acta Cryst. (1991), A47, 655-685].                  #
#                                                                            #
# The current version of the core CIF dictionary is obtainable from          #
# ftp://ftp.iucr.org/pub/cif_core.dic.                                       #
#                                                                            #
# Software is freely available for graphical display of the structure(s)     #
# in this CIF. For information consult the CIF software page                 #
# http://www.iucr.org/resources/cif/software.                                #
#                                                                            #
# This file may be used for bona fide research purposes within the           #
# scientific community so long as proper attribution is given to the journal # 
# article from which it was obtained.                                        #
#                                                                            #
##############################################################################
data_I
_audit_creation_method
;
  Olex2 1.1
  (compiled 2011.02.15 svn.r1672, GUI svn.r3494)
;
_chemical_name_systematic
;
3-Benzyl-2<i>H</i>-chromen-2-one
;
_chemical_name_common     '3-Benzylchromen-2-one'
_chemical_formula_moiety     'C16 H12 O2'
_chemical_formula_sum     'C16 H12 O2'
_chemical_formula_iupac     'C16 H12 O2'
_chemical_formula_weight     236.26
_chemical_melting_point     ?
_space_group_crystal_system     monoclinic
_space_group_name_H-M_alt     'P 21/c'
_space_group_name_Hall     '-P 2ybc'
loop_
    _space_group_symop_id
    _space_group_symop_operation_xyz
    1 'x, y, z'
    2 '-x, y+1/2, -z+1/2'
    3 '-x, -y, -z'
    4 'x, -y-1/2, z-1/2'
_cell_length_a     11.7704(4)
_cell_length_b     8.2809(4)
_cell_length_c     12.4652(6)
_cell_angle_alpha     90.00
_cell_angle_beta     108.151(2)
_cell_angle_gamma     90.00
_cell_volume     1154.52(9)
_cell_formula_units_Z     4
_cell_measurement_reflns_used     8002
_cell_measurement_theta_min     3
_cell_measurement_theta_max     27.47
_cell_measurement_temperature     150(2)
_exptl_crystal_description     prism
_exptl_crystal_colour     colourless
_exptl_crystal_size_max     0.86
_exptl_crystal_size_mid     0.23
_exptl_crystal_size_min     0.21
_exptl_crystal_density_diffrn     1.359
_exptl_crystal_density_meas     ?
_exptl_crystal_density_method     'not measured'
_exptl_crystal_F_000     496
_exptl_absorpt_coefficient_mu     0.089
_exptl_absorpt_correction_type     multi-scan
_exptl_absorpt_process_details     '(SADABS; Sheldrick, 1996)'
_exptl_absorpt_correction_T_min     0.9275
_exptl_absorpt_correction_T_max     0.9816
_diffrn_ambient_temperature     150(2)
_diffrn_radiation_type     'Mo K\a'
_diffrn_radiation_wavelength     0.710747
_diffrn_radiation_monochromator     graphite
_diffrn_measurement_device_type     'Bruker SMART CCD 1000'
_diffrn_measurement_method     '\w scans'
_diffrn_detector_area_resol_mean     ?
_diffrn_reflns_number     8002
_diffrn_reflns_av_R_equivalents     0.0331
_diffrn_reflns_theta_min     3.00
_diffrn_reflns_theta_max     27.00
_diffrn_reflns_theta_full     27.00
_diffrn_measured_fraction_theta_max     0.984
_diffrn_measured_fraction_theta_full     0.984
_diffrn_reflns_limit_h_min     -14
_diffrn_reflns_limit_h_max     13
_diffrn_reflns_limit_k_min     -10
_diffrn_reflns_limit_k_max     10
_diffrn_reflns_limit_l_min     -12
_diffrn_reflns_limit_l_max     15
_diffrn_standards_number     ?
_diffrn_standards_interval_count     .
_diffrn_standards_interval_time     .
_diffrn_standards_decay_%     0
_refine_special_details
;
Refinement of <i>F</i>^2^ against ALL reflections. The weighted <i>R</i>-factor
<i>wR</i> and goodness of fit <i>S</i> are based on <i>F</i>^2^, conventional
<i>R</i>-factors <i>R</i> are based on <i>F</i>, with <i>F</i> set to zero for
negative <i>F</i>^2^. The threshold expression of <i>F</i>^2^ >
\s(<i>F</i>^2^) is used only for calculating <i>R</i>-factors(gt) <i>etc</i>.
and is not relevant to the choice of reflections for refinement.
<i>R</i>-factors based on <i>F</i>^2^ are statistically about twice as large
as those based on <i>F</i>, and <i>R</i>- factors based on ALL data will be
even larger.
;
_reflns_number_total     2475
_reflns_number_gt     2050
_reflns_threshold_expression     I>2\s(I)
_refine_ls_structure_factor_coef     Fsqd
_refine_ls_matrix_type     full
_refine_ls_R_factor_all     0.0435
_refine_ls_R_factor_gt     0.0341
_refine_ls_wR_factor_gt     0.0864
_refine_ls_wR_factor_ref     0.0925
_refine_ls_goodness_of_fit_ref     1.075
_refine_ls_restrained_S_all     1.075
_refine_ls_number_reflns     2475
_refine_ls_number_parameters     163
_refine_ls_number_restraints     0
_refine_ls_hydrogen_treatment     constr
_refine_ls_weighting_scheme     calc
_refine_ls_weighting_details
         'calc w=1/[\s^2^(Fo^2^)+(0.0426P)^2^+0.2137P] where P=(Fo^2^+2Fc^2^)/3'
_atom_sites_solution_hydrogens     geom
_atom_sites_solution_primary     direct
_atom_sites_solution_secondary     difmap
_refine_ls_shift/su_max     0.000
_refine_ls_shift/su_mean     0.000
_refine_diff_density_max     0.239
_refine_diff_density_min     -0.179
_refine_ls_extinction_method     none
_refine_ls_extinction_coef     ?
loop_
    _atom_type_symbol
    _atom_type_description
    _atom_type_scat_dispersion_real
    _atom_type_scat_dispersion_imag
    _atom_type_scat_source
    'C' 'C' 0.0033 0.0016
                         'International Tables Vol C Tables 4.2.6.8 and 6.1.1.4'
    'H' 'H' 0.0000 0.0000
                         'International Tables Vol C Tables 4.2.6.8 and 6.1.1.4'
    'O' 'O' 0.0106 0.0060
                         'International Tables Vol C Tables 4.2.6.8 and 6.1.1.4'
_computing_data_collection     'SAINT (Bruker, 1998)'
_computing_cell_refinement     'SMART (Bruker, 1998)'
_computing_data_reduction     'SAINT (Bruker, 1998)'
_computing_structure_solution     'SHELXS97 (Sheldrick, 2008)'
_computing_structure_refinement     'SHELXL97 (Sheldrick, 2008)'
_computing_molecular_graphics     'OLEX2 (Dolomanov <i>et al.</i>, 2009)'
_computing_publication_material     'OLEX2 (Dolomanov <i>et al.</i>, 2009)'
loop_
    _atom_site_type_symbol
    _atom_site_label
    _atom_site_fract_x
    _atom_site_fract_y
    _atom_site_fract_z
    _atom_site_U_iso_or_equiv
    _atom_site_adp_type
    _atom_site_calc_flag
    _atom_site_refinement_flags
    _atom_site_occupancy
    _atom_site_symmetry_multiplicity
    _atom_site_disorder_assembly
    _atom_site_disorder_group
    C C1 0.38027(9) 0.35804(12) 0.36947(9) 0.0229(2) Uani d . 1 1 . .
    C C2 0.35856(9) 0.38688(11) 0.47770(9) 0.0206(2) Uani d . 1 1 . .
    C C3 0.43498(9) 0.32578(12) 0.57355(9) 0.0213(2) Uani d . 1 1 . .
    H H3 0.4219 0.3477 0.6436 0.026 Uiso calc R 1 1 . .
    C C4 0.53617(9) 0.22788(12) 0.57215(9) 0.0206(2) Uani d . 1 1 . .
    C C5 0.61806(10) 0.16006(13) 0.66886(10) 0.0260(3) Uani d . 1 1 . .
    H H5 0.6099 0.1803 0.7411 0.031 Uiso calc R 1 1 . .
    C C6 0.71066(10) 0.06388(13) 0.65934(10) 0.0287(3) Uani d . 1 1 . .
    H H6 0.7660 0.0191 0.7252 0.034 Uiso calc R 1 1 . .
    C C7 0.72314(10) 0.03238(12) 0.55376(11) 0.0271(3) Uani d . 1 1 . .
    H H7 0.7868 -0.0342 0.5482 0.033 Uiso calc R 1 1 . .
    C C8 0.64344(9) 0.09730(12) 0.45677(10) 0.0251(2) Uani d . 1 1 . .
    H H8 0.6511 0.0752 0.3846 0.030 Uiso calc R 1 1 . .
    C C9 0.55206(9) 0.19552(12) 0.46798(9) 0.0206(2) Uani d . 1 1 . .
    C C10 0.24760(9) 0.48264(12) 0.47378(10) 0.0244(2) Uani d . 1 1 . .
    H H10A 0.2366 0.5706 0.4177 0.029 Uiso calc R 1 1 . .
    H H10B 0.2586 0.5325 0.5485 0.029 Uiso calc R 1 1 . .
    C C11 0.13605(9) 0.37716(12) 0.44253(9) 0.0216(2) Uani d . 1 1 . .
    C C12 0.09172(10) 0.31780(13) 0.52614(10) 0.0285(3) Uani d . 1 1 . .
    H H12 0.1305 0.3453 0.6029 0.034 Uiso calc R 1 1 . .
    C C13 -0.00877(11) 0.21854(14) 0.49858(11) 0.0323(3) Uani d . 1 1 . .
    H H13 -0.0383 0.1794 0.5565 0.039 Uiso calc R 1 1 . .
    C C14 -0.06579(10) 0.17677(13) 0.38743(11) 0.0296(3) Uani d . 1 1 . .
    H H14 -0.1344 0.1092 0.3687 0.036 Uiso calc R 1 1 . .
    C C15 -0.02205(10) 0.23422(14) 0.30374(11) 0.0307(3) Uani d . 1 1 . .
    H H15 -0.0604 0.2051 0.2273 0.037 Uiso calc R 1 1 . .
    C C16 0.07789(9) 0.33453(13) 0.33096(10) 0.0272(3) Uani d . 1 1 . .
    H H16 0.1066 0.3742 0.2727 0.033 Uiso calc R 1 1 . .
    O O1 0.47592(6) 0.26132(9) 0.36983(6) 0.02389(19) Uani d . 1 1 . .
    O O2 0.32169(7) 0.41253(10) 0.27881(7) 0.0331(2) Uani d . 1 1 . .
loop_
    _atom_site_aniso_label
    _atom_site_aniso_U_11
    _atom_site_aniso_U_22
    _atom_site_aniso_U_33
    _atom_site_aniso_U_12
    _atom_site_aniso_U_13
    _atom_site_aniso_U_23
    C1 0.0211(5) 0.0238(5) 0.0243(6) -0.0041(4) 0.0078(4) 0.0014(4)
    C2 0.0205(5) 0.0186(5) 0.0242(6) -0.0052(4) 0.0092(4) -0.0015(4)
    C3 0.0233(5) 0.0221(5) 0.0209(6) -0.0049(4) 0.0102(4) -0.0034(4)
    C4 0.0204(5) 0.0199(5) 0.0221(6) -0.0050(4) 0.0076(4) -0.0012(4)
    C5 0.0273(6) 0.0286(5) 0.0217(6) -0.0024(4) 0.0072(4) -0.0003(4)
    C6 0.0246(6) 0.0268(5) 0.0318(7) -0.0005(4) 0.0045(5) 0.0045(5)
    C7 0.0231(5) 0.0199(5) 0.0401(7) -0.0018(4) 0.0126(5) -0.0016(4)
    C8 0.0262(6) 0.0237(5) 0.0294(6) -0.0053(4) 0.0143(5) -0.0050(4)
    C9 0.0201(5) 0.0199(5) 0.0221(6) -0.0053(4) 0.0071(4) -0.0006(4)
    C10 0.0238(6) 0.0203(5) 0.0292(6) -0.0012(4) 0.0086(4) -0.0014(4)
    C11 0.0198(5) 0.0179(5) 0.0276(6) 0.0031(4) 0.0079(4) 0.0001(4)
    C12 0.0312(6) 0.0310(6) 0.0254(6) -0.0042(5) 0.0121(5) -0.0067(5)
    C13 0.0358(6) 0.0343(6) 0.0338(7) -0.0070(5) 0.0207(5) -0.0034(5)
    C14 0.0224(6) 0.0297(6) 0.0372(7) -0.0056(4) 0.0101(5) -0.0021(5)
    C15 0.0264(6) 0.0368(6) 0.0247(6) -0.0043(5) 0.0020(5) 0.0011(5)
    C16 0.0253(6) 0.0307(6) 0.0250(6) -0.0020(4) 0.0067(4) 0.0066(4)
    O1 0.0247(4) 0.0297(4) 0.0191(4) -0.0007(3) 0.0094(3) 0.0003(3)
    O2 0.0314(4) 0.0432(5) 0.0240(5) 0.0019(4) 0.0077(3) 0.0089(4)
_geom_special_details
;
All e.s.d.'s (except the e.s.d. in the dihedral angle between two l.s. planes)
are estimated using the full covariance matrix. The cell e.s.d.'s are taken
into account individually in the estimation of e.s.d.'s in distances, angles
and torsion angles; correlations between e.s.d.'s in cell parameters are only
used when they are defined by crystal symmetry. An approximate (isotropic)
treatment of cell e.s.d.'s is used for estimating e.s.d.'s involving l.s.
planes.
;
loop_
    _geom_bond_atom_site_label_1
    _geom_bond_atom_site_label_2
    _geom_bond_site_symmetry_2
    _geom_bond_distance
    _geom_bond_publ_flag
    C1 C2 . 1.4687(15) ?
    C1 O1 . 1.3805(13) ?
    C1 O2 . 1.2128(13) ?
    C2 C3 . 1.3502(15) ?
    C2 C10 . 1.5157(14) ?
    C3 H3 . 0.9500 ?
    C3 C4 . 1.4453(14) ?
    C4 C5 . 1.4050(15) ?
    C4 C9 . 1.3944(16) ?
    C5 H5 . 0.9500 ?
    C5 C6 . 1.3845(16) ?
    C6 H6 . 0.9500 ?
    C6 C7 . 1.3937(17) ?
    C7 H7 . 0.9500 ?
    C7 C8 . 1.3871(16) ?
    C8 H8 . 0.9500 ?
    C8 C9 . 1.3898(15) ?
    C9 O1 . 1.3834(13) ?
    C10 H10A . 0.9900 ?
    C10 H10B . 0.9900 ?
    C10 C11 . 1.5231(14) ?
    C11 C12 . 1.3925(15) ?
    C11 C16 . 1.3908(16) ?
    C12 H12 . 0.9500 ?
    C12 C13 . 1.3927(16) ?
    C13 H13 . 0.9500 ?
    C13 C14 . 1.3821(18) ?
    C14 H14 . 0.9500 ?
    C14 C15 . 1.3836(17) ?
    C15 H15 . 0.9500 ?
    C15 C16 . 1.3930(15) ?
    C16 H16 . 0.9500 ?
loop_
    _geom_angle_atom_site_label_1
    _geom_angle_atom_site_label_2
    _geom_angle_atom_site_label_3
    _geom_angle_site_symmetry_1
    _geom_angle_site_symmetry_3
    _geom_angle
    _geom_angle_publ_flag
    O1 C1 C2 . . 117.80(9) ?
    O2 C1 C2 . . 125.76(10) ?
    O2 C1 O1 . . 116.43(10) ?
    C1 C2 C10 . . 116.75(9) ?
    C3 C2 C1 . . 119.56(9) ?
    C3 C2 C10 . . 123.67(10) ?
    C2 C3 H3 . . 119.2 ?
    C2 C3 C4 . . 121.59(10) ?
    C4 C3 H3 . . 119.2 ?
    C5 C4 C3 . . 124.16(10) ?
    C9 C4 C3 . . 117.98(10) ?
    C9 C4 C5 . . 117.84(10) ?
    C4 C5 H5 . . 119.9 ?
    C6 C5 C4 . . 120.29(11) ?
    C6 C5 H5 . . 119.9 ?
    C5 C6 H6 . . 119.8 ?
    C5 C6 C7 . . 120.40(11) ?
    C7 C6 H6 . . 119.8 ?
    C6 C7 H7 . . 119.7 ?
    C8 C7 C6 . . 120.58(10) ?
    C8 C7 H7 . . 119.7 ?
    C7 C8 H8 . . 120.9 ?
    C7 C8 C9 . . 118.28(11) ?
    C9 C8 H8 . . 120.9 ?
    C8 C9 C4 . . 122.59(10) ?
    O1 C9 C4 . . 120.66(9) ?
    O1 C9 C8 . . 116.75(10) ?
    C2 C10 H10A . . 109.2 ?
    C2 C10 H10B . . 109.2 ?
    C2 C10 C11 . . 111.95(8) ?
    H10A C10 H10B . . 107.9 ?
    C11 C10 H10A . . 109.2 ?
    C11 C10 H10B . . 109.2 ?
    C12 C11 C10 . . 120.34(10) ?
    C16 C11 C10 . . 121.18(10) ?
    C16 C11 C12 . . 118.46(10) ?
    C11 C12 H12 . . 119.6 ?
    C11 C12 C13 . . 120.74(11) ?
    C13 C12 H12 . . 119.6 ?
    C12 C13 H13 . . 119.8 ?
    C14 C13 C12 . . 120.33(11) ?
    C14 C13 H13 . . 119.8 ?
    C13 C14 H14 . . 120.3 ?
    C13 C14 C15 . . 119.42(11) ?
    C15 C14 H14 . . 120.3 ?
    C14 C15 H15 . . 119.8 ?
    C14 C15 C16 . . 120.38(11) ?
    C16 C15 H15 . . 119.8 ?
    C11 C16 C15 . . 120.67(11) ?
    C11 C16 H16 . . 119.7 ?
    C15 C16 H16 . . 119.7 ?
    C1 O1 C9 . . 122.30(9) ?
loop_
    _geom_torsion_atom_site_label_1
    _geom_torsion_atom_site_label_2
    _geom_torsion_atom_site_label_3
    _geom_torsion_atom_site_label_4
    _geom_torsion_site_symmetry_1
    _geom_torsion_site_symmetry_2
    _geom_torsion_site_symmetry_3
    _geom_torsion_site_symmetry_4
    _geom_torsion
    _geom_torsion_publ_flag
    C1 C2 C3 C4 . . . . -1.97(14) ?
    C1 C2 C10 C11 . . . . 82.11(11) ?
    C2 C1 O1 C9 . . . . -1.63(13) ?
    C2 C3 C4 C5 . . . . -179.48(9) ?
    C2 C3 C4 C9 . . . . -1.02(14) ?
    C2 C10 C11 C12 . . . . 98.80(12) ?
    C2 C10 C11 C16 . . . . -79.60(12) ?
    C3 C2 C10 C11 . . . . -96.53(12) ?
    C3 C4 C5 C6 . . . . 178.17(9) ?
    C3 C4 C9 C8 . . . . -177.27(9) ?
    C3 C4 C9 O1 . . . . 2.74(14) ?
    C4 C5 C6 C7 . . . . -0.46(16) ?
    C4 C9 O1 C1 . . . . -1.39(14) ?
    C5 C4 C9 C8 . . . . 1.30(15) ?
    C5 C4 C9 O1 . . . . -178.70(8) ?
    C5 C6 C7 C8 . . . . 0.27(16) ?
    C6 C7 C8 C9 . . . . 0.68(15) ?
    C7 C8 C9 C4 . . . . -1.49(15) ?
    C7 C8 C9 O1 . . . . 178.51(9) ?
    C8 C9 O1 C1 . . . . 178.61(9) ?
    C9 C4 C5 C6 . . . . -0.30(15) ?
    C10 C2 C3 C4 . . . . 176.63(9) ?
    C10 C11 C12 C13 . . . . -178.67(10) ?
    C10 C11 C16 C15 . . . . 178.15(10) ?
    C11 C12 C13 C14 . . . . 0.32(18) ?
    C12 C11 C16 C15 . . . . -0.27(16) ?
    C12 C13 C14 C15 . . . . 0.10(18) ?
    C13 C14 C15 C16 . . . . -0.60(18) ?
    C14 C15 C16 C11 . . . . 0.70(17) ?
    C16 C11 C12 C13 . . . . -0.23(16) ?
    O1 C1 C2 C3 . . . . 3.29(14) ?
    O1 C1 C2 C10 . . . . -175.41(8) ?
    O2 C1 C2 C3 . . . . -176.32(10) ?
    O2 C1 C2 C10 . . . . 4.98(15) ?
    O2 C1 O1 C9 . . . . 178.02(9) ?
data_global
_journal_date_recd_electronic     2012-03-27
_journal_date_accepted     2012-04-02
_journal_name_full     'Acta Crystallographica, Section E'
_journal_year     2012
_journal_volume     68
_journal_issue      5
_journal_page_first     o1504
_journal_page_last     o1504
_journal_paper_category     QO
_journal_paper_doi     10.1107/S1600536812014298
_journal_coeditor_code     ZS2199
_publ_contact_author_name     'Guo-Cai,Wang'
_publ_contact_author_address
;
Guangdong Province Key Laboratory of Pharmacodynamic Constituents of
Traditional Chinese Medicine and New Drugs Research
Institute of Traditional Chinese Medicine and Natural Products
Jinan University
Guangzhou 510632
People's Repulic of China
;
_publ_contact_author_email     wang_guocai@hotmail.com
_publ_contact_author_fax     ?
_publ_contact_author_phone     ?
_publ_section_title
;
3-Benzyl-2<i>H</i>-chromen-2-one
;
loop_
    _publ_author_name
    _publ_author_address
    'Li, Guo-Qiang'
;
Guangdong Province Key Laboratory of Pharmacodynamic Constituents of
Traditional Chinese Medicine and New Drugs Research
Institute of Traditional Chinese Medicine and Natural Products
Jinan University
Guangzhou 510632
People's Republic of China
;
    'Li, Yao-Lan'
;
Guangdong Province Key Laboratory of Pharmacodynamic Constituents of
Traditional Chinese Medicine and New Drugs Research
Institute of Traditional Chinese Medicine and Natural Products
Jinan University
Guangzhou 510632
People's Republic of China
;
    'Jiang, Tao'
;
Research Center for Harmful Algae and Aquatic Environment
Jinan University
Guangzhou 510632
People's Republic of China
;
    'Jiang, Ren-Wang'
;
Guangdong Province Key Laboratory of Pharmacodynamic Constituents of
Traditional Chinese Medicine and New Drugs Research
Institute of Traditional Chinese Medicine and Natural Products
Jinan University
Guangzhou 510632
People's Republic of China
;
    'Wang, Guo-Cai'
;
Guangdong Province Key Laboratory of Pharmacodynamic Constituents of
Traditional Chinese Medicine and New Drugs Research
Institute of Traditional Chinese Medicine and Natural Products
Jinan University
Guangzhou 510632
People's Republic of China
;
