# Supplementary material for: 3-Benzyl-2H-chromen-2-one
Source: Acta Crystallogr Sect E Struct Rep Online. 2012 Apr 21;68(Pt 5):o1504. doi: 10.1107/S1600536812014298 (PMC3344613; doi:10.1107/S1600536812014298)
Supplement: Supplementary file 2 [file e-68-o1504-Isup2.hkl]

# 
# h,k,l, Fc-squared, Fo-squared, sigma(Fo-squared) and status flag 
# 
data_I
_shelx_title ' 1 in P21/c' 
_shelx_refln_list_code          4 
_shelx_F_calc_maximum      164.16 
_exptl_crystal_F_000       496.00 
_reflns_d_resolution_high  0.7828 
 
loop_ 
 _symmetry_equiv_pos_as_xyz 
 'x, y, z' 
 '-x, y+1/2, -z+1/2' 
 '-x, -y, -z' 
 'x, -y-1/2, z-1/2' 
 
_cell_length_a    11.7704 
_cell_length_b     8.2809 
_cell_length_c    12.4652 
_cell_angle_alpha  90.000 
_cell_angle_beta  108.151 
_cell_angle_gamma  90.000 
 
_shelx_F_squared_multiplier     1.000 
 
loop_ 
 _refln_index_h 
 _refln_index_k 
 _refln_index_l 
 _refln_F_squared_calc 
 _refln_F_squared_meas 
 _refln_F_squared_sigma 
 _refln_observed_status 
   2   0   0     3619.38     3684.13    102.66 o 
   3   0   0     4500.51     4813.91    149.87 o 
   4   0   0        5.07        6.01      0.21 o 
   5   0   0      890.14      868.12     14.45 o 
   6   0   0       40.47       40.41      0.94 o 
   7   0   0       23.62       21.10      0.65 o 
   8   0   0      140.75      151.39      2.99 o 
   9   0   0       19.66       21.07      1.09 o 
  10   0   0      181.29      179.35      3.96 o 
  11   0   0      551.13      504.40     11.50 o 
  12   0   0       78.24       73.08      6.87 o 
  13   0   0      208.53      212.74     13.06 o 
  14   0   0       45.51       32.51      9.42 o 
   1   1   0      399.71      387.48      2.77 o 
   2   1   0      286.31      277.05      3.35 o 
   3   1   0      250.83      237.64      5.15 o 
   4   1   0       28.43       25.76      0.68 o 
   5   1   0      787.48      868.36     34.96 o 
   6   1   0      542.60      525.82     18.63 o 
   7   1   0      244.29      251.27      3.39 o 
   8   1   0      424.43      425.64     10.76 o 
   9   1   0      105.28      108.29      3.55 o 
  10   1   0        1.14        0.09      0.61 o 
  11   1   0       34.82       37.11      2.58 o 
  12   1   0       56.83       61.14      6.57 o 
  13   1   0       17.67       19.39      5.11 o 
  14   1   0       19.81       23.87      4.10 o 
   0   2   0     5591.44     5573.59    131.04 o 
   1   2   0       24.70       16.28      0.64 o 
   2   2   0    26948.87    25234.45    750.61 o 
   3   2   0     1077.49     1126.95     13.36 o 
   4   2   0       43.16       42.57      0.91 o 
   5   2   0      147.05      156.74      3.27 o 
   6   2   0       47.79       51.13      2.57 o 
   7   2   0       39.68       38.49      1.76 o 
   8   2   0       43.30       45.76      2.76 o 
   9   2   0      108.29      109.61      2.31 o 
  10   2   0        4.94        4.79      0.81 o 
  11   2   0      113.02      114.56      8.04 o 
  12   2   0       16.36       19.48      4.84 o 
  13   2   0      184.50      192.50     12.70 o 
  14   2   0       13.24       14.67      5.55 o 
   1   3   0      138.41      142.25      2.04 o 
   2   3   0       10.81       12.16      0.34 o 
   3   3   0      674.50      704.23      6.89 o 
   4   3   0       29.61       32.02      0.50 o 
   5   3   0       64.82       57.09      0.75 o 
   6   3   0      143.73      153.62      1.98 o 
   7   3   0      172.32      168.22      3.90 o 
   8   3   0        0.28        1.08      0.61 o 
   9   3   0       75.25       66.11      1.94 o 
  10   3   0      336.58      335.94      6.81 o 
  11   3   0       10.56        8.10      1.28 o 
  12   3   0        1.98        0.97      1.91 o 
  13   3   0       10.83        5.72      7.26 o 
   0   4   0      105.01      101.76      1.92 o 
   1   4   0        6.80        7.84      0.45 o 
   2   4   0      513.19      526.27      5.66 o 
   3   4   0      767.90      779.71      8.17 o 
   4   4   0     6941.96     7360.49    119.60 o 
   5   4   0       27.79       32.61      0.67 o 
   6   4   0        0.17        0.02      0.17 o 
   7   4   0      245.25      246.97      4.57 o 
   8   4   0        0.94        0.08      0.86 o 
   9   4   0       19.86       16.27      1.75 o 
  10   4   0        8.88        7.01      1.18 o 
  11   4   0       19.37       16.72      1.61 o 
  12   4   0       18.01       14.19      4.48 o 
  13   4   0        0.03        0.30      2.17 o 
   1   5   0      520.80      525.02      6.04 o 
   2   5   0       16.09       16.16      0.61 o 
   3   5   0      119.10      131.07      1.79 o 
   4   5   0      120.70      135.23      2.04 o 
   5   5   0       16.42       12.94      0.57 o 
   6   5   0       65.54       63.81      1.14 o 
   7   5   0       16.53       22.20      1.16 o 
   8   5   0      121.00      112.51      3.36 o 
   9   5   0        0.16       -0.93      0.93 o 
  10   5   0        0.22       -0.33      0.93 o 
  11   5   0       26.38       17.41      2.02 o 
  12   5   0      143.09      166.96      5.05 o 
   0   6   0        8.71        9.25      1.25 o 
   1   6   0      219.76      223.08      3.10 o 
   2   6   0        6.85        8.27      0.66 o 
   3   6   0       62.87       59.06      1.36 o 
   4   6   0      220.37      218.95      3.16 o 
   5   6   0       92.38       94.71      3.38 o 
   6   6   0     1783.43     1683.05     24.40 o 
   7   6   0        8.82        5.08      0.70 o 
   8   6   0       22.80       16.20      1.62 o 
   9   6   0       62.38       56.56      2.68 o 
  10   6   0        0.45        0.07      1.16 o 
  11   6   0        8.84        9.42      3.65 o 
   1   7   0       99.08       91.60      1.73 o 
   2   7   0      109.92      110.07      2.06 o 
   3   7   0       14.84       17.18      1.00 o 
   4   7   0        8.87        9.86      0.95 o 
   5   7   0       65.18       66.00      1.61 o 
   6   7   0       53.74       52.50      1.59 o 
   7   7   0       19.17       20.23      1.08 o 
   8   7   0       24.40       21.30      1.18 o 
   9   7   0       17.85       23.53      2.40 o 
  10   7   0       53.39       67.04      3.95 o 
   0   8   0        1.06        2.29      2.29 o 
   1   8   0       16.61       18.57      1.63 o 
   2   8   0        2.96        1.89      0.73 o 
   3   8   0       16.07       15.48      1.21 o 
   4   8   0        0.83        0.63      0.67 o 
   5   8   0       50.34       48.24      2.63 o 
   6   8   0      214.50      191.06      5.39 o 
   7   8   0       29.61       30.75      2.05 o 
   8   8   0      487.68      434.69     13.00 o 
   9   8   0        9.36       12.29      2.57 o 
   1   9   0       23.99       19.59      1.41 o 
   2   9   0        9.36        8.69      1.15 o 
   3   9   0       38.41       28.70      2.35 o 
   4   9   0       55.30       57.42      2.32 o 
   5   9   0        0.06        0.87      0.85 o 
   6   9   0        3.28        2.33      0.97 o 
   7   9   0        8.23        4.20      1.81 o 
   0  10   0        0.30        2.35      3.29 o 
   1  10   0        0.15        0.03      1.22 o 
   2  10   0        4.50        2.39      1.06 o 
   3  10   0        1.06        1.16      1.00 o 
   4  10   0       10.40        9.44      2.16 o 
 -14   1   1       16.80       17.55      5.60 o 
 -13   1   1        1.38        3.52      3.67 o 
 -12   1   1      196.07      218.49     12.18 o 
 -11   1   1        1.08        1.83      0.75 o 
 -10   1   1      150.24      147.19      3.14 o 
  -9   1   1       55.02       51.06      1.31 o 
  -8   1   1      670.87      670.03     15.81 o 
  -7   1   1      306.95      304.31      6.51 o 
  -6   1   1      331.33      352.66      7.48 o 
  -5   1   1      488.96      433.91     42.76 o 
  -4   1   1     1823.49     1860.94     32.99 o 
  -3   1   1     2452.92     2585.28     35.25 o 
  -2   1   1       80.24       71.60      0.92 o 
  -1   1   1       32.89       35.05      0.35 o 
   0   1   1      222.38      208.86      2.36 o 
   1   1   1      634.14      627.11      5.39 o 
   2   1   1        7.11        8.77      0.31 o 
   3   1   1        0.04        0.37      0.17 o 
   4   1   1        7.43        9.09      0.52 o 
   5   1   1      154.07      167.30      1.88 o 
   6   1   1        3.64        4.51      0.55 o 
   7   1   1        4.10        2.55      0.25 o 
   8   1   1        9.33       12.00      2.39 o 
   9   1   1       97.63       97.21      2.82 o 
  10   1   1        0.58        0.45      0.20 o 
  11   1   1      204.74      147.39     41.79 o 
  12   1   1        2.13       -1.47      4.69 o 
  13   1   1       44.94       53.90      4.76 o 
 -14   2   1        6.63        3.37      4.22 o 
 -13   2   1       24.34        4.61      9.24 o 
 -12   2   1        2.49        1.04      1.70 o 
 -11   2   1       22.92       20.07      1.70 o 
 -10   2   1        2.34        2.81      0.83 o 
  -9   2   1       23.08       24.03      1.05 o 
  -8   2   1       10.87        9.67      0.78 o 
  -7   2   1       57.32       58.90      1.61 o 
  -6   2   1       25.79       24.98      1.01 o 
  -5   2   1      387.28      423.30      6.21 o 
  -4   2   1       25.60       28.07      0.35 o 
  -3   2   1    11404.09    11742.24    223.09 o 
  -2   2   1     3599.64     3633.15     61.32 o 
  -1   2   1     5739.50     5868.65     82.59 o 
   0   2   1     3549.08     3639.05     86.91 o 
   1   2   1    14850.26    14840.40    305.99 o 
   2   2   1       37.56       38.68      0.52 o 
   3   2   1     1653.06     1664.44     18.07 o 
   4   2   1     1088.48     1114.58     17.87 o 
   5   2   1       87.53       86.19      1.53 o 
   6   2   1       73.83       77.09      1.22 o 
   7   2   1        0.60        0.27      0.10 o 
   8   2   1      163.73      166.95      3.31 o 
   9   2   1      334.99      326.88      5.81 o 
  10   2   1      302.79      316.16      6.24 o 
  11   2   1       12.89        4.33      5.62 o 
  12   2   1      111.10      123.52     13.00 o 
  13   2   1      421.37      450.98     22.59 o 
 -13   3   1       11.19        6.39     11.02 o 
 -12   3   1        0.72        0.09      0.87 o 
 -11   3   1       11.68        9.39      1.17 o 
 -10   3   1      294.71      274.87      5.31 o 
  -9   3   1        6.26       10.20      1.52 o 
  -8   3   1        1.93        3.83      0.68 o 
  -7   3   1        0.00        0.39      0.47 o 
  -6   3   1       27.16       28.46      1.10 o 
  -5   3   1      754.30      748.30     13.15 o 
  -4   3   1     3529.97     3883.55     56.75 o 
  -3   3   1      178.81      158.98      1.54 o 
  -2   3   1     1106.68     1099.51     11.15 o 
  -1   3   1      384.27      355.63      3.83 o 
   0   3   1      235.33      232.06      3.45 o 
   1   3   1      228.85      234.23      2.21 o 
   2   3   1      131.59      128.40      1.42 o 
   3   3   1        0.24        0.93      0.32 o 
   4   3   1       36.05       44.25      0.73 o 
   5   3   1       81.52       93.14      2.18 o 
   6   3   1       20.46       17.32      0.53 o 
   7   3   1       42.91       39.47      0.68 o 
   8   3   1        2.46        0.79      0.94 o 
   9   3   1       41.60       37.91      1.59 o 
  10   3   1        2.95        2.78      0.91 o 
  11   3   1        1.31        1.48      1.15 o 
  12   3   1       26.31       32.80      8.98 o 
  13   3   1       74.11       88.69      9.18 o 
 -13   4   1       19.11       26.85      5.30 o 
 -12   4   1       10.05        9.54      1.45 o 
 -11   4   1        3.58        3.83      1.29 o 
 -10   4   1        0.13        0.05      0.72 o 
  -9   4   1      149.24      124.45      3.09 o 
  -8   4   1       10.34       11.58      1.08 o 
  -7   4   1       88.93       83.47      2.81 o 
  -6   4   1       45.69       46.01      0.87 o 
  -5   4   1     1954.54     1926.84     24.92 o 
  -4   4   1     1088.31     1118.60     12.38 o 
  -3   4   1     1467.34     1459.59     16.40 o 
  -2   4   1      752.54      741.38      8.48 o 
  -1   4   1       37.55       39.35      0.99 o 
   0   4   1      311.09      294.93      5.24 o 
   1   4   1       35.04       31.18      0.72 o 
   2   4   1        1.11        1.07      0.36 o 
   3   4   1     4291.04     4441.63     69.12 o 
   4   4   1       20.53       23.92      0.64 o 
   5   4   1      184.09      201.12      2.30 o 
   6   4   1        0.21        0.88      0.33 o 
   7   4   1      383.59      365.56      5.48 o 
   8   4   1      580.86      574.42     10.50 o 
   9   4   1        2.05        1.17      1.32 o 
  10   4   1        2.29        0.69      0.86 o 
  11   4   1       21.88       21.96      1.79 o 
  12   4   1        0.08        0.24      1.00 o 
 -12   5   1       93.43       96.08      3.85 o 
 -11   5   1       10.39       13.82      1.75 o 
 -10   5   1       88.27       68.48      3.08 o 
  -9   5   1        0.59        0.89      0.88 o 
  -8   5   1        5.86        4.87      1.13 o 
  -7   5   1      106.82       97.82      1.64 o 
  -6   5   1      247.89      235.24      3.06 o 
  -5   5   1      557.96      554.03      6.23 o 
  -4   5   1        7.21        8.99      0.65 o 
  -3   5   1       30.42       27.45      0.73 o 
  -2   5   1     1011.80     1064.09     13.30 o 
  -1   5   1      171.40      170.61      2.23 o 
   0   5   1      206.40      213.73      3.40 o 
   1   5   1      246.08      245.78      3.55 o 
   2   5   1       14.76       14.73      0.66 o 
   3   5   1       15.09       16.54      0.69 o 
   4   5   1        1.03        0.72      0.42 o 
   5   5   1       95.48       98.03      1.69 o 
   6   5   1       84.75       82.32      1.44 o 
   7   5   1       97.20       89.31      1.75 o 
   8   5   1        7.61       10.40      0.51 o 
   9   5   1        6.89        4.31      1.18 o 
  10   5   1        0.36        1.06      1.39 o 
  11   5   1        6.76       10.36      1.71 o 
  12   5   1       71.46       88.23      4.65 o 
 -12   6   1       16.13        8.58      3.43 o 
 -11   6   1        5.06        6.50      3.32 o 
 -10   6   1        6.99        8.21      2.16 o 
  -9   6   1       53.61       50.17      3.14 o 
  -8   6   1       11.80       10.56      0.65 o 
  -7   6   1      161.93      165.69      2.80 o 
  -6   6   1      388.59      395.28      5.99 o 
  -5   6   1      760.52      734.52      9.71 o 
  -4   6   1       89.74       89.15      1.96 o 
  -3   6   1      105.59      106.20      1.85 o 
  -2   6   1       31.43       36.35      1.44 o 
  -1   6   1       31.61       27.39      1.02 o 
   0   6   1       22.27       26.40      1.32 o 
   1   6   1       97.34       96.13      2.57 o 
   2   6   1       47.23       47.28      1.58 o 
   3   6   1        0.14        0.05      0.47 o 
   4   6   1      176.80      184.81      2.79 o 
   5   6   1     1763.70     1742.38     24.86 o 
   6   6   1      321.22      319.51      6.74 o 
   7   6   1       41.20       42.17      1.77 o 
   8   6   1        2.05        2.49      0.46 o 
   9   6   1       10.41       10.54      1.97 o 
  10   6   1       16.47       16.11      2.34 o 
  11   6   1        0.84        0.45      1.37 o 
 -10   7   1        0.01       -0.67      1.61 o 
  -9   7   1       55.17       49.94      3.40 o 
  -8   7   1       11.24       12.06      1.63 o 
  -7   7   1      153.39      143.10      3.18 o 
  -6   7   1        7.87        5.87      0.96 o 
  -5   7   1        6.47        5.06      0.80 o 
  -4   7   1        1.83        1.93      0.62 o 
  -3   7   1       19.40       20.70      1.07 o 
  -2   7   1        0.00        0.29      0.52 o 
  -1   7   1        9.47       11.53      0.88 o 
   0   7   1      698.93      694.32      8.98 o 
   1   7   1        0.95        1.50      0.60 o 
   2   7   1       92.23       93.03      1.89 o 
   3   7   1       10.87       11.34      0.90 o 
   4   7   1        5.54        6.01      0.76 o 
   5   7   1       34.30       34.44      1.59 o 
   6   7   1        6.88        6.26      0.78 o 
   7   7   1        0.16        0.20      0.50 o 
   8   7   1       50.88       55.15      2.10 o 
   9   7   1       12.47       16.03      4.52 o 
  10   7   1      122.57      149.58      5.91 o 
  -9   8   1      256.40      253.05      8.57 o 
  -8   8   1      369.85      368.50     14.73 o 
  -7   8   1      314.26      280.20      8.57 o 
  -6   8   1       17.56       14.05      3.26 o 
  -5   8   1      249.74      252.12      5.95 o 
  -4   8   1        0.39        1.10      0.83 o 
  -3   8   1        1.76        1.98      0.81 o 
  -2   8   1       25.68       27.54      1.29 o 
  -1   8   1      104.13      102.17      2.44 o 
   0   8   1       14.16       13.50      1.35 o 
   1   8   1        0.26        0.56      0.73 o 
   2   8   1       31.78       32.67      1.52 o 
   3   8   1      130.29      136.52      3.25 o 
   4   8   1       74.56       77.99      2.06 o 
   5   8   1        0.05        0.79      0.69 o 
   6   8   1       47.64       42.93      1.59 o 
   7   8   1      146.21      132.33      3.02 o 
   8   8   1        4.79        3.84      2.34 o 
   9   8   1       13.67       14.10      3.33 o 
  -7   9   1        6.10        4.99      1.43 o 
  -6   9   1        9.21        6.74      1.38 o 
  -5   9   1        0.37        0.93      0.83 o 
  -4   9   1        5.26        3.56      1.01 o 
  -3   9   1        6.09        5.30      1.14 o 
  -2   9   1       25.39       24.24      1.39 o 
  -1   9   1       43.21       41.88      1.75 o 
   0   9   1        0.20       -0.36      0.75 o 
   1   9   1       39.34       39.40      1.62 o 
   2   9   1      402.92      393.00      6.47 o 
   3   9   1        0.08        0.69      0.88 o 
   4   9   1       23.87       24.44      1.72 o 
   5   9   1       46.40       41.20      1.88 o 
   6   9   1        0.63        0.60      0.83 o 
   7   9   1        4.48        5.33      2.48 o 
  -4  10   1        6.89        2.59      1.66 o 
  -3  10   1      185.73      195.48      4.64 o 
  -2  10   1        1.39        0.81      1.00 o 
  -1  10   1        2.74        2.01      1.26 o 
   0  10   1        7.99        3.81      3.36 o 
   1  10   1       96.73      100.23      3.04 o 
   2  10   1       22.54       23.99      1.83 o 
   3  10   1        0.30        0.86      0.94 o 
   4  10   1       10.29       10.79      1.75 o 
 -11   0   2        0.69        0.47      0.50 o 
 -10   0   2        9.50       10.81      0.82 o 
  -9   0   2        3.01        2.01      0.43 o 
  -8   0   2      668.59      676.44     12.00 o 
  -7   0   2      192.04      200.66      2.78 o 
  -6   0   2       18.24       25.42      1.22 o 
  -5   0   2      132.42      121.78      4.59 o 
  -4   0   2       86.03       77.93      1.47 o 
  -3   0   2      161.50      158.93      3.37 o 
  -2   0   2     3520.53     3377.06    112.31 o 
   1   0   2     2379.39     2402.28     45.56 o 
   2   0   2      705.29      620.27     13.70 o 
   3   0   2     1479.99     1437.77     31.22 o 
   4   0   2       66.85       55.66      9.65 o 
   5   0   2        7.21        5.96      1.20 o 
   6   0   2     1064.32     1089.58     32.63 o 
   7   0   2        1.45        0.59      1.29 o 
   8   0   2      135.15      143.79      2.90 o 
   9   0   2      654.40      686.84     13.62 o 
  10   0   2     1850.93     1942.58     43.56 o 
  11   0   2     1441.93     1547.13     59.50 o 
  12   0   2      251.88      279.49     14.02 o 
  13   0   2        2.67        4.02      3.55 o 
 -14   1   2       16.36       19.33      5.66 o 
 -13   1   2       16.75       17.13      5.02 o 
 -12   1   2       35.05       33.51      2.90 o 
 -11   1   2        0.12        0.33      0.51 o 
 -10   1   2        1.03        1.27      1.07 o 
  -9   1   2       32.03       34.65      1.00 o 
  -8   1   2      330.24      333.74      7.54 o 
  -7   1   2     2390.86     2514.45     70.21 o 
  -6   1   2      903.69     1010.74     57.62 o 
  -5   1   2     1039.06     1088.34     31.24 o 
  -4   1   2        4.03        4.23      0.24 o 
  -3   1   2      257.42      239.16      3.71 o 
  -2   1   2     3388.33     3152.25    304.57 o 
  -1   1   2     1196.10     1112.48     16.95 o 
   0   1   2     3112.82     3018.39     51.96 o 
   1   1   2      388.76      397.95      4.54 o 
   2   1   2      103.68       95.54      1.13 o 
   3   1   2       19.79       18.78      0.59 o 
   4   1   2        4.21        6.88      0.54 o 
   5   1   2        0.00        1.09      0.34 o 
   6   1   2        0.02        0.31      0.29 o 
   7   1   2        0.46        0.43      0.31 o 
   8   1   2       29.87       29.20      2.11 o 
   9   1   2       47.22       44.63      1.97 o 
  10   1   2       48.93       49.88      1.08 o 
  11   1   2       27.23       27.79      2.48 o 
  12   1   2        2.45        4.61      2.39 o 
  13   1   2       19.09       23.61      4.47 o 
 -14   2   2       12.04       13.64      5.40 o 
 -13   2   2        0.01        0.51      1.06 o 
 -12   2   2       93.50       98.60      3.78 o 
 -11   2   2       36.94       34.00      2.36 o 
 -10   2   2      359.93      338.26      5.80 o 
  -9   2   2       14.29       14.80      1.35 o 
  -8   2   2       13.22       16.83      1.37 o 
  -7   2   2        6.71        9.02      0.71 o 
  -6   2   2      190.67      197.28      3.08 o 
  -5   2   2        1.19        1.79      0.60 o 
  -4   2   2      538.29      550.14      8.78 o 
  -3   2   2     1508.96     1546.40     28.57 o 
  -2   2   2     3336.32     3400.89     58.22 o 
  -1   2   2      159.45      149.63      1.46 o 
   0   2   2       47.57       52.51      0.83 o 
   1   2   2     1172.22     1124.09     12.63 o 
   2   2   2      676.76      676.41      6.71 o 
   3   2   2      141.11      143.62      1.79 o 
   4   2   2      855.74      887.81     10.45 o 
   5   2   2      218.18      211.42      2.87 o 
   6   2   2       51.64       45.16      0.97 o 
   7   2   2      197.23      181.82      2.42 o 
   8   2   2     1209.52     1232.93     15.35 o 
   9   2   2      655.65      644.95      8.03 o 
  10   2   2       56.40       50.76      4.30 o 
  11   2   2      129.86      107.11     19.98 o 
  12   2   2      159.33      169.46     11.06 o 
  13   2   2      142.65      151.02      7.74 o 
 -14   3   2        0.01        0.40      1.37 o 
 -13   3   2       24.56       25.85      3.70 o 
 -12   3   2        2.52        0.54      0.84 o 
 -11   3   2        0.01       -0.76      0.76 o 
 -10   3   2      257.78      257.26      5.72 o 
  -9   3   2      456.34      438.38     10.25 o 
  -8   3   2        2.45        3.40      0.83 o 
  -7   3   2      139.88      140.17      2.62 o 
  -6   3   2       26.11       25.87      0.87 o 
  -5   3   2      461.97      485.24     11.61 o 
  -4   3   2     5217.93     5758.28     92.33 o 
  -3   3   2      236.71      231.50      3.05 o 
  -2   3   2       20.61       19.50      0.55 o 
  -1   3   2       81.63       79.84      1.02 o 
   0   3   2       11.73       10.34      0.43 o 
   1   3   2       62.91       47.18      0.91 o 
   2   3   2      453.47      448.43      4.91 o 
   3   3   2        0.02        1.29      0.32 o 
   4   3   2       71.92       77.42      1.32 o 
   5   3   2        0.10        0.17      0.35 o 
   6   3   2       76.29       74.15      1.40 o 
   7   3   2       11.73       17.24      0.58 o 
   8   3   2       14.82       15.54      0.53 o 
   9   3   2        1.25        1.11      0.85 o 
  10   3   2        9.00        7.36      1.14 o 
  11   3   2        3.83        4.25      1.78 o 
  12   3   2        6.09        3.49      3.76 o 
 -13   4   2       12.82       17.22      2.39 o 
 -12   4   2       32.06       34.08      2.23 o 
 -11   4   2       15.01       13.97      1.40 o 
 -10   4   2      170.71      149.65      5.48 o 
  -9   4   2       17.64       15.40      1.44 o 
  -8   4   2       64.28       61.01      2.63 o 
  -7   4   2       50.85       51.92      2.64 o 
  -6   4   2      123.37      129.95      1.91 o 
  -5   4   2     1176.36     1147.68     18.47 o 
  -4   4   2     1873.96     1924.21     30.72 o 
  -3   4   2       94.53       94.42      1.36 o 
  -2   4   2       35.42       29.10      0.77 o 
  -1   4   2        3.45        2.36      0.40 o 
   0   4   2       82.47       74.95      1.12 o 
   1   4   2      102.26      113.73      1.58 o 
   2   4   2      175.04      172.44      2.60 o 
   3   4   2       57.36       58.32      1.23 o 
   4   4   2      116.81      113.43      1.57 o 
   5   4   2      221.32      226.26      2.81 o 
   6   4   2      806.83      800.91     11.10 o 
   7   4   2      329.88      325.54      8.27 o 
   8   4   2      249.11      243.99      3.47 o 
   9   4   2        5.24        4.86      1.39 o 
  10   4   2        0.53        1.25      0.98 o 
  11   4   2        0.79        1.60      1.13 o 
  12   4   2       11.91       17.55      5.34 o 
 -13   5   2        2.97        3.95      2.05 o 
 -12   5   2       22.51       16.55      1.90 o 
 -11   5   2       54.92       51.55      2.47 o 
 -10   5   2        9.50        9.70      1.35 o 
  -9   5   2       45.91       41.72      2.29 o 
  -8   5   2       45.27       42.51      1.85 o 
  -7   5   2        1.15        1.19      0.55 o 
  -6   5   2      377.44      360.17      5.37 o 
  -5   5   2      375.24      368.48      6.53 o 
  -4   5   2      130.45      132.57      1.79 o 
  -3   5   2      345.92      369.25      4.41 o 
  -2   5   2      752.18      760.23     10.28 o 
  -1   5   2      748.67      729.64      8.80 o 
   0   5   2       26.15       31.56      1.24 o 
   1   5   2       10.70       11.47      0.62 o 
   2   5   2        6.34        7.25      0.56 o 
   3   5   2        0.93        2.56      0.48 o 
   4   5   2       21.00       24.85      1.11 o 
   5   5   2        3.02        3.86      0.68 o 
   6   5   2        4.74        4.61      0.67 o 
   7   5   2        0.02        0.27      0.32 o 
   8   5   2        0.39        0.31      0.39 o 
   9   5   2      156.80      154.24      4.26 o 
  10   5   2        4.36        2.50      1.28 o 
  11   5   2        3.16        4.35      1.61 o 
 -12   6   2        0.61        2.36      1.49 o 
 -11   6   2       40.35       42.94      4.24 o 
 -10   6   2        3.55        1.53      1.16 o 
  -9   6   2        7.23        3.26      2.03 o 
  -8   6   2      284.51      261.49      4.43 o 
  -7   6   2      924.46      869.58     12.98 o 
  -6   6   2      984.17      941.22     12.67 o 
  -5   6   2       36.79       39.58      1.10 o 
  -4   6   2       27.09       25.81      0.92 o 
  -3   6   2       11.62       11.14      0.84 o 
  -2   6   2       43.47       43.87      1.10 o 
  -1   6   2       18.82       21.41      0.85 o 
   0   6   2      159.03      145.96      2.42 o 
   1   6   2        4.58        4.43      0.57 o 
   2   6   2       21.92       21.57      1.19 o 
   3   6   2        7.60        6.89      0.74 o 
   4   6   2      350.80      349.92      5.06 o 
   5   6   2      490.55      497.21      7.24 o 
   6   6   2      171.56      165.88      2.97 o 
   7   6   2       22.20       21.82      1.21 o 
   8   6   2        3.23        1.83      0.70 o 
   9   6   2       61.96       67.81      3.15 o 
  10   6   2        0.53        1.29      1.47 o 
  11   6   2        2.55        4.01      1.77 o 
 -11   7   2        2.90        3.08      1.68 o 
 -10   7   2        0.27        2.04      1.96 o 
  -9   7   2       16.71       12.35      4.92 o 
  -8   7   2      287.99      254.98      5.78 o 
  -7   7   2      115.19       98.07      2.24 o 
  -6   7   2       58.70       58.69      1.87 o 
  -5   7   2        0.13        0.43      0.61 o 
  -4   7   2        3.65        3.41      0.76 o 
  -3   7   2        4.94        6.24      0.77 o 
  -2   7   2       11.80       13.21      1.00 o 
  -1   7   2      287.77      292.01      4.24 o 
   0   7   2      317.19      303.95      4.14 o 
   1   7   2      116.93      117.40      2.20 o 
   2   7   2       38.06       43.08      1.67 o 
   3   7   2        5.09        4.48      1.02 o 
   4   7   2        9.13        8.94      0.93 o 
   5   7   2        3.50        3.16      0.71 o 
   6   7   2       84.45       83.27      2.10 o 
   7   7   2       26.69       27.17      1.54 o 
   8   7   2        4.38        4.26      2.68 o 
   9   7   2        8.84       10.60      2.23 o 
  -8   8   2      329.13      303.37     12.35 o 
  -7   8   2       25.97       22.15      1.73 o 
  -6   8   2       87.76       83.87      2.82 o 
  -5   8   2       34.61       35.97      1.66 o 
  -4   8   2       27.90       30.66      1.47 o 
  -3   8   2      110.85      112.68      4.09 o 
  -2   8   2      134.23      137.90      2.83 o 
  -1   8   2       38.08       40.19      1.89 o 
   0   8   2       11.89       13.44      1.36 o 
   1   8   2        9.73       10.70      1.02 o 
   2   8   2      153.67      159.20      3.22 o 
   3   8   2      292.35      304.61      5.58 o 
   4   8   2      184.46      177.67      3.60 o 
   5   8   2        4.89        4.85      0.88 o 
   6   8   2        2.23        1.63      0.78 o 
   7   8   2        4.69        6.25      1.16 o 
   8   8   2        2.19        2.48      2.42 o 
  -7   9   2        9.75        5.87      2.65 o 
  -6   9   2       11.02        9.15      1.67 o 
  -5   9   2        0.42       -0.15      0.78 o 
  -4   9   2        7.09        4.22      1.04 o 
  -3   9   2        2.09        2.66      1.05 o 
  -2   9   2        1.32        0.76      0.90 o 
  -1   9   2       21.84       23.74      1.57 o 
   0   9   2       22.09       22.76      1.42 o 
   1   9   2       39.86       39.36      1.69 o 
   2   9   2       59.77       58.99      2.00 o 
   3   9   2       27.78       25.84      2.42 o 
   4   9   2        2.60        2.48      0.99 o 
   5   9   2       16.70       15.65      1.40 o 
   6   9   2        3.82        2.98      1.00 o 
  -4  10   2       10.69        7.40      4.44 o 
  -3  10   2       82.18       84.96      3.34 o 
  -2  10   2        7.99        2.87      1.79 o 
  -1  10   2       17.21        8.38      3.69 o 
   0  10   2      139.10      146.04      3.52 o 
   1  10   2       80.01       80.22      3.50 o 
   2  10   2       89.03       89.96      2.96 o 
   3  10   2        8.03        8.52      1.51 o 
 -14   1   3        0.01        1.41      3.61 o 
 -13   1   3       24.15       24.00      2.41 o 
 -12   1   3        6.22        5.05      1.44 o 
 -11   1   3        2.85        2.76      0.63 o 
 -10   1   3        0.69        0.66      0.49 o 
  -9   1   3      597.11      604.01     13.50 o 
  -8   1   3      348.52      358.43     10.93 o 
  -7   1   3      291.32      308.38      4.05 o 
  -6   1   3     1375.52     1424.09     20.60 o 
  -5   1   3      201.61      216.56      4.62 o 
  -4   1   3      369.05      345.64      4.51 o 
  -3   1   3      631.98      602.64     25.99 o 
  -2   1   3     1076.79     1036.16     18.81 o 
  -1   1   3       63.40       60.58      1.54 o 
   0   1   3      214.12      204.79      5.19 o 
   1   1   3       50.03       40.72      0.84 o 
   2   1   3      119.01      107.06      1.35 o 
   3   1   3      126.23      141.30      2.44 o 
   4   1   3       72.64       88.28      2.96 o 
   5   1   3      122.44      129.97      3.19 o 
   6   1   3       76.50       84.99      2.55 o 
   7   1   3       64.70       69.44      1.47 o 
   8   1   3       23.62       22.83      1.55 o 
   9   1   3      107.18      106.21      2.65 o 
  10   1   3       27.56       30.37      1.86 o 
  11   1   3       14.56       13.99      1.42 o 
  12   1   3       19.83       21.50      3.32 o 
  13   1   3       19.57       16.39      3.37 o 
 -14   2   3       10.96       12.65      5.40 o 
 -13   2   3        4.18        1.74      2.61 o 
 -12   2   3       37.33       34.18      1.90 o 
 -11   2   3       91.07       85.67      2.72 o 
 -10   2   3      127.78      122.53      2.71 o 
  -9   2   3        1.91        0.97      0.57 o 
  -8   2   3      219.36      220.34      4.03 o 
  -7   2   3      118.31      123.40      4.69 o 
  -6   2   3        4.72        4.91      0.33 o 
  -5   2   3        8.01        5.22      0.48 o 
  -4   2   3      119.47      131.21      1.95 o 
  -3   2   3      413.66      374.91      6.91 o 
  -2   2   3        1.23        0.29      0.25 o 
  -1   2   3        4.32        1.87      0.37 o 
   0   2   3      706.65      671.78      7.02 o 
   1   2   3      461.68      440.29      7.37 o 
   2   2   3      176.33      161.79      2.34 o 
   3   2   3      115.35      131.68      2.65 o 
   4   2   3      377.38      389.70      4.93 o 
   5   2   3      102.18       91.15      1.74 o 
   6   2   3      130.80      145.29      2.83 o 
   7   2   3       16.53       15.41      0.75 o 
   8   2   3      841.92      866.34     12.39 o 
   9   2   3      483.06      486.31      6.50 o 
  10   2   3       43.49       45.15      1.91 o 
  11   2   3       64.87       62.89      4.20 o 
  12   2   3      395.74      432.75     15.38 o 
 -14   3   3       53.64       61.67      3.58 o 
 -13   3   3       13.25        3.72      6.94 o 
 -12   3   3        0.82        2.78      1.28 o 
 -11   3   3       46.37       45.98      1.80 o 
 -10   3   3      276.42      273.45      5.51 o 
  -9   3   3      164.05      162.08      3.31 o 
  -8   3   3       23.57       21.89      1.18 o 
  -7   3   3        2.01        3.26      0.99 o 
  -6   3   3        5.61        7.03      0.70 o 
  -5   3   3      126.06      140.23      1.81 o 
  -4   3   3     1481.44     1517.33     20.85 o 
  -3   3   3        5.36        5.73      0.38 o 
  -2   3   3        0.37        1.17      0.30 o 
  -1   3   3       23.95       24.81      1.27 o 
   0   3   3      146.03      132.92      1.61 o 
   1   3   3      330.11      334.45      3.92 o 
   2   3   3       40.39       44.23      1.32 o 
   3   3   3       26.10       33.20      0.89 o 
   4   3   3      129.31      129.71      2.11 o 
   5   3   3      119.83      123.57      2.20 o 
   6   3   3       63.80       64.51      1.63 o 
   7   3   3       34.89       39.48      1.15 o 
   8   3   3       54.55       56.41      1.21 o 
   9   3   3        0.07        0.51      0.46 o 
  10   3   3       38.51       42.75      2.32 o 
  11   3   3        1.61        0.61      1.46 o 
  12   3   3       47.94       54.60      4.48 o 
 -13   4   3        5.24        3.13      5.40 o 
 -12   4   3       16.26       12.64      1.48 o 
 -11   4   3       10.00        9.17      1.24 o 
 -10   4   3      235.55      203.38      4.74 o 
  -9   4   3       36.89       23.02      1.39 o 
  -8   4   3       74.73       67.32      2.04 o 
  -7   4   3        7.83        4.29      0.30 o 
  -6   4   3        2.85        1.62      0.32 o 
  -5   4   3       61.54       61.02      1.60 o 
  -4   4   3       14.29       18.77      0.59 o 
  -3   4   3        0.19        0.17      0.31 o 
  -2   4   3       33.16       31.59      1.03 o 
  -1   4   3       85.55       90.23      2.38 o 
   0   4   3       77.87       85.46      1.67 o 
   1   4   3       29.71       26.32      0.86 o 
   2   4   3       56.17       51.58      1.19 o 
   3   4   3      308.02      276.44      3.65 o 
   4   4   3        1.19        0.77      0.42 o 
   5   4   3        7.88        9.61      0.81 o 
   6   4   3     1842.86     1766.95     25.39 o 
   7   4   3      336.04      315.94      4.77 o 
   8   4   3       46.46       49.64      1.27 o 
   9   4   3      124.10      110.40      3.00 o 
  10   4   3       37.28       38.44      5.73 o 
  11   4   3       49.35       50.12      4.03 o 
  12   4   3       33.80       25.73      6.10 o 
 -13   5   3       58.35       53.38      4.22 o 
 -12   5   3      267.17      276.33      6.77 o 
 -11   5   3       17.50       16.03      1.66 o 
 -10   5   3        1.21        0.73      1.01 o 
  -9   5   3       63.27       58.16      2.26 o 
  -8   5   3        9.59        9.01      0.68 o 
  -7   5   3      310.28      314.56      5.88 o 
  -6   5   3       90.86       89.36      1.79 o 
  -5   5   3       43.63       47.46      1.35 o 
  -4   5   3      200.58      212.56      2.79 o 
  -3   5   3      376.05      381.43      6.54 o 
  -2   5   3      173.95      179.69      2.51 o 
  -1   5   3      131.09      145.02      2.64 o 
   0   5   3       15.36       20.24      0.74 o 
   1   5   3        1.18        2.53      0.53 o 
   2   5   3      139.95      133.56      2.41 o 
   3   5   3       12.24       12.47      0.85 o 
   4   5   3        0.00        0.49      0.55 o 
   5   5   3       39.33       39.03      1.17 o 
   6   5   3       38.14       36.58      1.17 o 
   7   5   3       27.73       26.57      1.35 o 
   8   5   3        0.36        0.71      0.66 o 
   9   5   3       97.59       97.33      3.44 o 
  10   5   3       11.40        9.62      1.78 o 
  11   5   3       52.55       61.44      4.80 o 
 -12   6   3        5.67        2.76      1.53 o 
 -11   6   3        9.41       12.15      2.11 o 
 -10   6   3        1.89        2.01      1.20 o 
  -9   6   3       38.09       32.96      2.10 o 
  -8   6   3        0.31        0.00      0.63 o 
  -7   6   3       13.93       10.14      0.92 o 
  -6   6   3        0.06       -0.24      0.44 o 
  -5   6   3       41.18       39.44      1.18 o 
  -4   6   3      165.60      167.80      2.59 o 
  -3   6   3       46.14       43.34      1.18 o 
  -2   6   3       20.62       25.42      1.00 o 
  -1   6   3       23.80       25.96      1.04 o 
   0   6   3        0.49        0.14      0.46 o 
   1   6   3       37.17       40.55      1.26 o 
   2   6   3        9.66        9.85      0.83 o 
   3   6   3        9.10       10.13      0.86 o 
   4   6   3      498.11      492.44      7.18 o 
   5   6   3      228.74      218.48      3.81 o 
   6   6   3       15.54       14.32      0.95 o 
   7   6   3       35.51       34.61      1.51 o 
   8   6   3        0.02        0.66      0.78 o 
   9   6   3        0.21        0.87      1.37 o 
  10   6   3        8.19        6.65      4.17 o 
 -11   7   3       10.83       12.64      4.20 o 
 -10   7   3       66.63       80.96      4.30 o 
  -9   7   3       19.22       20.08      3.06 o 
  -8   7   3       23.19       20.63      1.93 o 
  -7   7   3        0.00        0.33      0.65 o 
  -6   7   3       40.51       36.85      1.51 o 
  -5   7   3       53.33       54.42      1.59 o 
  -4   7   3        0.13        1.16      0.66 o 
  -3   7   3       24.42       26.56      1.13 o 
  -2   7   3       28.50       32.91      1.24 o 
  -1   7   3      230.40      231.44      3.79 o 
   0   7   3      107.01      105.40      2.26 o 
   1   7   3        1.50        1.21      0.68 o 
   2   7   3       18.19       20.16      1.06 o 
   3   7   3        0.25        0.32      0.65 o 
   4   7   3       35.32       34.18      1.62 o 
   5   7   3        3.61        2.45      0.77 o 
   6   7   3       22.89       22.93      1.18 o 
   7   7   3        0.70        0.78      0.62 o 
   8   7   3       25.08       24.63      2.67 o 
   9   7   3      130.85      144.21      5.97 o 
  -8   8   3       86.19       71.10      7.53 o 
  -7   8   3        4.47        3.46      1.03 o 
  -6   8   3      131.41      121.29      3.09 o 
  -5   8   3       38.77       41.76      1.68 o 
  -4   8   3       10.80       11.52      1.76 o 
  -3   8   3       18.42       19.66      1.22 o 
  -2   8   3       97.62       96.49      2.30 o 
  -1   8   3       15.06       17.47      1.24 o 
   0   8   3        1.62        1.77      0.82 o 
   1   8   3        4.21        3.36      0.83 o 
   2   8   3      469.63      467.66      8.83 o 
   3   8   3      631.02      640.81      9.38 o 
   4   8   3        5.16        5.81      0.99 o 
   5   8   3       94.58       92.75      2.42 o 
   6   8   3      113.44      121.44      2.83 o 
   7   8   3        5.29        4.87      0.96 o 
   8   8   3        0.27        0.83      1.78 o 
  -7   9   3        4.15        3.06      1.23 o 
  -6   9   3        0.79        1.95      1.58 o 
  -5   9   3       32.98       27.63      2.60 o 
  -4   9   3        1.07        0.19      0.87 o 
  -3   9   3        4.73        2.88      1.34 o 
  -2   9   3        6.01        3.72      1.20 o 
  -1   9   3        3.75        1.84      1.20 o 
   0   9   3       14.96       17.74      1.35 o 
   1   9   3      120.21      122.32      2.96 o 
   2   9   3       44.03       47.19      2.29 o 
   3   9   3        0.16        0.24      0.74 o 
   4   9   3       27.93       27.82      1.96 o 
   5   9   3       13.88       11.37      1.34 o 
   6   9   3       13.00       13.72      1.40 o 
  -4  10   3       42.06       43.49      3.14 o 
  -3  10   3       27.80       28.47      2.18 o 
  -2  10   3       10.23        2.78      2.13 o 
  -1  10   3       23.40       29.40      2.21 o 
   0  10   3      503.72      519.14     10.80 o 
   1  10   3      188.52      191.62      4.67 o 
   2  10   3       26.34       29.20      2.04 o 
 -12   0   4      188.65      189.50      4.22 o 
 -11   0   4       19.00       20.51      0.85 o 
 -10   0   4      187.91      185.22      4.05 o 
  -9   0   4        1.13        1.66      0.37 o 
  -8   0   4      161.21      163.28      2.93 o 
  -7   0   4      157.80      154.56      3.34 o 
  -6   0   4      337.63      342.54      7.57 o 
  -5   0   4       34.64       46.74      1.70 o 
  -4   0   4      680.98      706.99     17.75 o 
  -3   0   4     9289.62     9756.50    414.98 o 
   1   0   4       48.95       43.69      1.55 o 
   2   0   4       25.37       24.16      0.81 o 
   3   0   4       14.54       17.31      1.17 o 
   4   0   4      158.80      174.18      3.63 o 
   5   0   4      139.34      136.67      3.47 o 
   6   0   4       46.39       36.73      1.50 o 
   7   0   4       82.54       88.82      3.40 o 
   8   0   4      281.70      294.92      6.64 o 
   9   0   4     2235.09     2361.18     91.60 o 
  10   0   4        0.04        0.82      2.17 o 
  11   0   4      105.09      103.45      7.36 o 
  12   0   4       86.65       93.77      7.77 o 
 -13   1   4       37.68       33.95      1.76 o 
 -12   1   4      112.44      121.23      3.34 o 
 -11   1   4      223.80      221.89      4.54 o 
 -10   1   4       24.13       22.94      1.32 o 
  -9   1   4      743.97      735.63     11.01 o 
  -8   1   4      236.24      252.59      9.52 o 
  -7   1   4      283.54      296.19      3.92 o 
  -6   1   4      162.82      172.24      2.46 o 
  -5   1   4       64.74       60.43      1.28 o 
  -4   1   4       80.44       69.62      1.79 o 
  -3   1   4      140.14      115.56      2.52 o 
  -2   1   4      244.84      284.09      7.41 o 
  -1   1   4       36.52       20.74      1.55 o 
   0   1   4      530.70      505.81     13.38 o 
   1   1   4      664.34      666.05     12.16 o 
   2   1   4     2293.35     2461.19     42.33 o 
   3   1   4      235.01      247.31      3.43 o 
   4   1   4     2687.68     2925.49     54.92 o 
   5   1   4      639.60      678.35     11.31 o 
   6   1   4        2.04        4.04      0.65 o 
   7   1   4       42.77       43.25      1.79 o 
   8   1   4      139.87      148.53      3.82 o 
   9   1   4       11.32       10.80      1.11 o 
  10   1   4       35.86       36.90      1.42 o 
  11   1   4       16.63       17.18      1.78 o 
  12   1   4       25.12       28.11      3.50 o 
 -14   2   4       31.37       33.86      6.81 o 
 -13   2   4       45.90       40.82      2.17 o 
 -12   2   4        2.81        0.29      0.73 o 
 -11   2   4       31.69       22.34      6.97 o 
 -10   2   4        5.29        5.89      1.06 o 
  -9   2   4        2.61        3.41      0.71 o 
  -8   2   4       15.83       12.34      0.88 o 
  -7   2   4        0.30        0.10      0.17 o 
  -6   2   4        0.07        0.32      0.29 o 
  -5   2   4     1125.58     1116.61     20.34 o 
  -4   2   4      238.72      233.96      3.90 o 
  -3   2   4      724.53      705.35     28.98 o 
  -2   2   4      198.57      206.30      2.66 o 
  -1   2   4     2947.23     2999.60     46.79 o 
   0   2   4      800.99      779.35     13.28 o 
   1   2   4      374.21      369.23      5.93 o 
   2   2   4        0.54        0.88      0.27 o 
   3   2   4       95.89      103.56      2.22 o 
   4   2   4        3.48        1.16      0.52 o 
   5   2   4        4.26        2.61      0.66 o 
   6   2   4       23.11       21.40      1.09 o 
   7   2   4     1091.26     1074.14     16.29 o 
   8   2   4        0.70        1.45      0.58 o 
   9   2   4      159.76      155.43      3.86 o 
  10   2   4      175.95      180.15      3.53 o 
  11   2   4      182.72      194.43      7.33 o 
  12   2   4       10.08       11.27      8.99 o 
 -14   3   4       11.56        2.73      5.24 o 
 -13   3   4       26.79       22.02      1.88 o 
 -12   3   4       96.02      103.21      2.96 o 
 -11   3   4      155.73      164.73      4.14 o 
 -10   3   4       19.17       20.33      1.56 o 
  -9   3   4      125.84      119.44      2.77 o 
  -8   3   4       84.17       75.64      1.50 o 
  -7   3   4      401.90      376.19      4.11 o 
  -6   3   4       51.94       54.23      1.09 o 
  -5   3   4      164.88      169.56      2.35 o 
  -4   3   4        7.38        3.56      0.46 o 
  -3   3   4        2.85        5.06      0.58 o 
  -2   3   4        1.04        1.12      0.39 o 
  -1   3   4      599.09      593.50      7.90 o 
   0   3   4     1207.60     1313.36     16.06 o 
   1   3   4      485.21      531.35      5.56 o 
   2   3   4      866.59      919.88     11.77 o 
   3   3   4        0.82        0.85      0.63 o 
   4   3   4       29.91       26.41      1.08 o 
   5   3   4        2.26        1.00      0.61 o 
   6   3   4      334.52      362.83      6.29 o 
   7   3   4      257.20      268.47      6.43 o 
   8   3   4      222.19      218.51      3.78 o 
   9   3   4       30.31       29.24      1.25 o 
  10   3   4       58.79       62.31      3.11 o 
  11   3   4        0.75        0.26      0.87 o 
  12   3   4       26.37       34.39      4.38 o 
 -13   4   4        0.53        2.54      1.42 o 
 -12   4   4        7.80        6.61      1.28 o 
 -10   4   4      109.04       91.81      2.74 o 
  -9   4   4       36.32       26.11      1.63 o 
  -8   4   4       59.19       59.23      0.95 o 
  -7   4   4       48.40       44.95      1.02 o 
  -6   4   4      698.22      684.89     10.31 o 
  -5   4   4       17.47       15.17      0.63 o 
  -4   4   4       56.46       52.66      1.12 o 
  -3   4   4       82.01       81.99      1.43 o 
  -2   4   4      177.99      198.41      3.04 o 
  -1   4   4       34.46       39.40      1.14 o 
   0   4   4        0.93        0.90      0.42 o 
   1   4   4     1625.34     1645.87     20.08 o 
   2   4   4      439.38      456.69      5.96 o 
   3   4   4      159.79      168.16      2.60 o 
   4   4   4      132.70      129.99      2.69 o 
   5   4   4     1036.83     1011.16     15.47 o 
   6   4   4       98.66      104.56      2.17 o 
   7   4   4      100.26       92.90      2.26 o 
   8   4   4       16.23       17.83      1.53 o 
   9   4   4       11.28       12.87      1.40 o 
  10   4   4        9.56       11.47      1.87 o 
  11   4   4        4.62        3.53      1.57 o 
 -13   5   4       17.58       15.36      4.96 o 
 -12   5   4      119.74      121.25      3.90 o 
 -11   5   4        9.09        6.72      1.38 o 
 -10   5   4       49.57       54.50      2.35 o 
  -9   5   4       17.09       19.74      1.53 o 
  -8   5   4       20.31       18.50      0.71 o 
  -7   5   4      162.89      159.82      2.75 o 
  -6   5   4      196.88      187.09      2.97 o 
  -5   5   4       78.37       73.31      1.55 o 
  -4   5   4        1.68        2.03      0.47 o 
  -3   5   4      173.06      179.98      4.15 o 
  -2   5   4      208.41      222.41      3.01 o 
  -1   5   4      148.64      154.25      3.24 o 
   0   5   4      163.29      177.15      3.23 o 
   1   5   4        0.11        0.05      0.36 o 
   2   5   4       14.27       14.51      1.27 o 
   3   5   4       31.13       31.06      1.17 o 
   4   5   4        0.00        0.46      0.61 o 
   5   5   4        0.46        0.44      0.62 o 
   6   5   4      124.65      118.16      2.47 o 
   7   5   4       12.91       12.09      1.09 o 
   8   5   4      200.31      200.75      3.85 o 
   9   5   4       55.64       59.60      2.97 o 
  10   5   4        0.01        0.70      1.42 o 
 -12   6   4        0.15        0.10      1.05 o 
 -11   6   4        2.64        7.07      1.98 o 
 -10   6   4        1.79        1.78      1.24 o 
  -9   6   4        0.01       -0.10      0.49 o 
  -8   6   4        1.66        4.48      0.65 o 
  -7   6   4       37.97       34.93      1.52 o 
  -6   6   4        0.33        0.58      0.50 o 
  -5   6   4        6.02        5.83      0.67 o 
  -4   6   4       74.63       73.24      1.89 o 
  -3   6   4       35.03       34.45      1.29 o 
  -2   6   4       35.48       35.26      1.24 o 
  -1   6   4       65.04       59.99      1.52 o 
   0   6   4       28.17       35.61      1.25 o 
   1   6   4       21.59       23.48      1.12 o 
   2   6   4       33.08       33.01      1.19 o 
   3   6   4     2177.48     2175.66     33.57 o 
   4   6   4      630.04      618.04     12.97 o 
   5   6   4      392.47      388.86      5.91 o 
   6   6   4       45.35       47.03      1.84 o 
   7   6   4       24.79       24.81      1.47 o 
   8   6   4       25.06       33.96      1.39 o 
   9   6   4        8.29       10.93      2.23 o 
  10   6   4        8.97        9.68      2.25 o 
 -11   7   4        3.33        4.28      4.14 o 
 -10   7   4       18.38       19.48      6.71 o 
  -9   7   4        8.22        1.76      1.48 o 
  -8   7   4       11.42       11.52      1.60 o 
  -7   7   4       10.71        8.32      2.09 o 
  -6   7   4       54.92       53.66      1.82 o 
  -5   7   4      225.74      221.59      4.12 o 
  -4   7   4      316.24      325.07      5.41 o 
  -3   7   4        1.57        2.70      0.76 o 
  -2   7   4      179.02      187.96      3.23 o 
  -1   7   4       10.94        9.21      0.99 o 
   0   7   4       49.76       52.60      1.58 o 
   1   7   4       18.16       21.09      1.36 o 
   2   7   4       13.94       17.17      1.19 o 
   3   7   4        5.35        4.60      0.78 o 
   4   7   4       78.93       82.06      2.55 o 
   5   7   4        5.91        5.42      0.94 o 
   6   7   4        0.90        1.41      0.82 o 
   7   7   4        4.72        4.84      0.91 o 
   8   7   4        0.10       -0.38      1.54 o 
  -9   8   4       40.20       48.44      4.64 o 
  -8   8   4        0.25        0.34      0.80 o 
  -7   8   4        5.53        2.57      1.82 o 
  -6   8   4       39.19       33.47      1.59 o 
  -5   8   4       24.85       23.13      1.60 o 
  -4   8   4        0.46       -0.09      0.76 o 
  -3   8   4        7.11        8.40      1.03 o 
  -2   8   4       98.42       96.65      2.36 o 
  -1   8   4       55.20       57.73      1.77 o 
   0   8   4        0.00        0.24      0.70 o 
   1   8   4      459.78      452.41     11.52 o 
   2   8   4       65.42       67.83      2.49 o 
   3   8   4      320.02      319.80      6.10 o 
   4   8   4        0.01       -0.04      0.79 o 
   5   8   4       50.15       44.45      1.82 o 
   6   8   4      112.06      115.73      3.71 o 
   7   8   4        3.95        2.14      0.89 o 
  -7   9   4        5.95        2.58      1.27 o 
  -6   9   4        4.56        2.14      1.05 o 
  -5   9   4        7.03        7.40      1.94 o 
  -4   9   4      180.23      173.71      9.24 o 
  -3   9   4       58.33       54.68      2.10 o 
  -2   9   4        7.77        5.41      1.73 o 
  -1   9   4        3.61        2.91      1.14 o 
   0   9   4        8.01        8.59      1.32 o 
   1   9   4       50.72       55.04      2.33 o 
   2   9   4        3.87        4.64      1.16 o 
   3   9   4        0.17        1.21      0.92 o 
   4   9   4        0.01        0.87      0.95 o 
   5   9   4        0.87        0.86      0.96 o 
  -4  10   4        5.95        1.13      1.16 o 
  -3  10   4       26.00       26.87      2.01 o 
  -2  10   4        1.04        0.31      1.09 o 
  -1  10   4       64.32       70.19      3.13 o 
   0  10   4      262.43      268.28      6.34 o 
   1  10   4       56.76       57.03      2.86 o 
 -13   1   5        9.06       11.59      1.09 o 
 -12   1   5      112.22      122.29      3.26 o 
 -11   1   5        0.54        0.52      0.33 o 
 -10   1   5      237.42      229.82      6.50 o 
  -9   1   5       97.58       97.70      1.66 o 
  -8   1   5        8.59        9.84      0.54 o 
  -7   1   5      414.90      395.82      6.20 o 
  -6   1   5        1.17        0.49      0.43 o 
  -5   1   5       25.52       34.47      1.13 o 
  -4   1   5       83.35       71.82      2.13 o 
  -3   1   5      440.76      446.35      9.41 o 
  -2   1   5       66.06       86.38      3.46 o 
  -1   1   5      238.29      231.49      7.04 o 
   0   1   5      255.01      271.27      8.19 o 
   1   1   5      896.33      975.44     19.24 o 
   2   1   5      915.22      945.28     19.11 o 
   3   1   5       22.79       28.30      0.92 o 
   4   1   5       28.61       30.46      1.33 o 
   5   1   5      996.07     1012.59     17.00 o 
   6   1   5        4.92        7.14      0.84 o 
   7   1   5       46.09       40.16      1.30 o 
   8   1   5       39.26       39.72      1.67 o 
   9   1   5      123.77      129.97      2.90 o 
  10   1   5        6.69        6.46      0.98 o 
  11   1   5        5.38        6.75      2.27 o 
  12   1   5       26.89       16.11     12.69 o 
 -14   2   5       17.04       19.48      5.93 o 
 -13   2   5        0.00        1.44      0.91 o 
 -12   2   5       78.99       71.56      3.43 o 
 -11   2   5      243.13      232.62      4.97 o 
 -10   2   5       30.59       29.79      2.13 o 
  -9   2   5       19.84       18.91      1.16 o 
  -8   2   5       59.66       60.88      1.54 o 
  -7   2   5      210.78      217.83      5.16 o 
  -6   2   5      568.38      539.83     26.02 o 
  -5   2   5      626.51      652.54     12.92 o 
  -4   2   5     1006.08      981.40     23.40 o 
  -3   2   5      176.06      188.42      3.35 o 
  -2   2   5     1193.45     1271.19     21.64 o 
  -1   2   5     1720.90     1843.73     26.80 o 
   0   2   5      309.74      294.83      6.13 o 
   1   2   5        0.00       -0.29      0.60 o 
   2   2   5       12.66       12.14      0.93 o 
   3   2   5        6.88       11.88      0.52 o 
   4   2   5      106.20      111.08      1.92 o 
   5   2   5        0.08       -0.19      0.57 o 
   6   2   5      146.30      156.63      3.13 o 
   7   2   5       47.63       43.89      1.63 o 
   8   2   5       78.83       76.76      2.16 o 
   9   2   5       20.71       22.17      1.32 o 
  10   2   5       31.87       32.12      2.00 o 
  11   2   5      140.09      160.36      7.29 o 
 -14   3   5       78.04       87.41      3.65 o 
 -13   3   5       87.28       87.31      3.38 o 
 -12   3   5        1.91        0.56      1.06 o 
 -11   3   5       26.52       26.86      1.52 o 
 -10   3   5       11.31       10.80      1.20 o 
  -9   3   5      307.50      307.85      3.08 o 
  -8   3   5      644.33      647.49      8.73 o 
  -7   3   5      624.64      592.53     11.58 o 
  -6   3   5       10.51       11.28      0.77 o 
  -5   3   5       21.96       12.84      0.70 o 
  -4   3   5        8.00        5.18      1.02 o 
  -3   3   5      152.39      155.63      2.44 o 
  -2   3   5      180.11      200.43      2.83 o 
  -1   3   5      542.54      562.65     12.42 o 
   0   3   5      120.30      117.30      3.35 o 
   1   3   5      526.75      606.94      8.87 o 
   2   3   5      117.47      125.90      2.66 o 
   3   3   5      125.87      111.21      2.29 o 
   4   3   5      181.36      179.46      3.86 o 
   5   3   5     1200.67     1203.05     22.41 o 
   6   3   5       40.85       38.10      1.50 o 
   7   3   5      173.81      174.71      3.60 o 
   8   3   5       14.06       13.88      1.98 o 
   9   3   5       15.85       17.97      1.40 o 
  10   3   5       22.24       22.16      1.74 o 
  11   3   5       19.65        8.09      6.94 o 
 -13   4   5        0.58        1.00      1.72 o 
 -12   4   5        4.47        5.00      1.56 o 
 -11   4   5        1.37        2.71      1.38 o 
 -10   4   5        0.05        0.69      1.13 o 
  -9   4   5       25.00       18.22      1.85 o 
  -8   4   5       27.93       29.50      1.16 o 
  -7   4   5      100.18      107.80      2.16 o 
  -6   4   5      345.72      344.25      8.92 o 
  -5   4   5        4.77        4.22      0.55 o 
  -4   4   5       15.48       17.89      0.81 o 
  -3   4   5       68.90       69.40      1.47 o 
  -2   4   5       33.72       35.85      0.99 o 
  -1   4   5       10.37       11.66      0.92 o 
   0   4   5      840.49      879.88     13.05 o 
   1   4   5      386.12      392.60      4.50 o 
   2   4   5      370.15      393.56      4.52 o 
   3   4   5        5.39        4.95      0.81 o 
   4   4   5       59.83       56.82      1.97 o 
   5   4   5        4.75        3.91      0.84 o 
   6   4   5       48.79       45.40      3.10 o 
   7   4   5       38.66       42.56      2.20 o 
   8   4   5        0.48        0.48      0.68 o 
   9   4   5       11.91       16.88      1.07 o 
  10   4   5        3.15        1.46      1.32 o 
 -13   5   5        5.76        5.39      2.26 o 
 -12   5   5       11.95       15.99      1.78 o 
 -11   5   5        2.36        1.62      1.16 o 
 -10   5   5       38.93       39.16      2.14 o 
  -9   5   5      100.25       96.44      2.06 o 
  -8   5   5       63.39       62.45      1.37 o 
  -7   5   5       25.52       24.69      0.92 o 
  -6   5   5      716.85      700.61     10.22 o 
  -5   5   5      425.90      419.81      6.16 o 
  -4   5   5      185.69      182.34      3.18 o 
  -3   5   5        0.82        0.36      0.45 o 
  -2   5   5      125.21      120.39      2.41 o 
  -1   5   5     1181.37     1252.04     23.33 o 
   0   5   5       71.67       75.85      1.43 o 
   1   5   5       84.85       90.95      1.63 o 
   2   5   5       12.94       12.72      0.64 o 
   3   5   5      422.78      421.51      6.41 o 
   4   5   5      222.77      234.77      5.16 o 
   5   5   5        3.70        3.50      0.89 o 
   6   5   5       76.70       80.89      2.82 o 
   7   5   5      136.96      127.38     12.24 o 
   8   5   5       26.80       30.39      2.05 o 
   9   5   5       81.53       79.89      4.66 o 
  10   5   5        6.24        8.68      2.38 o 
 -12   6   5       11.94       22.79      6.52 o 
 -11   6   5       58.12       59.84      4.30 o 
 -10   6   5       61.43       66.45      3.52 o 
  -9   6   5       85.20       72.66      1.78 o 
  -8   6   5      173.03      152.46      2.87 o 
  -7   6   5      121.61      115.27      2.63 o 
  -6   6   5       26.58       26.78      1.87 o 
  -5   6   5      112.52      105.67      2.29 o 
  -4   6   5       50.38       50.06      1.56 o 
  -3   6   5       67.53       69.64      1.88 o 
  -2   6   5        0.03        0.10      0.70 o 
  -1   6   5        1.36        0.94      0.75 o 
   0   6   5       24.26       24.90      1.08 o 
   1   6   5       19.59       20.33      1.16 o 
   2   6   5      134.29      136.53      2.27 o 
   3   6   5      124.59      124.85      2.37 o 
   4   6   5       21.22       20.98      1.25 o 
   5   6   5       13.63       14.74      1.25 o 
   6   6   5       28.81       32.97      2.03 o 
   7   6   5        6.37        6.51      0.97 o 
   8   6   5        2.86        2.88      0.81 o 
   9   6   5       55.81       64.25      4.87 o 
 -11   7   5        4.53        0.92      2.57 o 
 -10   7   5        4.16        6.07      3.33 o 
  -9   7   5       45.30       47.14      2.79 o 
  -8   7   5       48.21       45.11      2.07 o 
  -7   7   5       38.95       37.31      1.52 o 
  -6   7   5       11.17       12.14      1.06 o 
  -5   7   5        6.70        6.76      1.52 o 
  -4   7   5      522.98      535.84      9.10 o 
  -3   7   5        2.10        1.54      0.86 o 
  -2   7   5        5.84        5.30      0.86 o 
  -1   7   5      183.70      194.87      4.19 o 
   0   7   5       19.40       19.69      1.14 o 
   1   7   5       32.06       34.94      1.49 o 
   2   7   5      145.12      152.87      2.81 o 
   3   7   5       12.87       14.81      1.24 o 
   4   7   5       16.81       19.78      1.59 o 
   5   7   5        5.89        8.02      1.13 o 
   6   7   5        0.82        1.49      0.84 o 
   7   7   5        0.42        0.75      0.81 o 
   8   7   5        0.20       -0.89      1.74 o 
  -9   8   5        1.17        2.08      1.58 o 
  -8   8   5        0.74        0.18      1.02 o 
  -7   8   5        6.25        1.28      2.59 o 
  -6   8   5       18.68       19.31      1.68 o 
  -5   8   5        0.04        0.64      0.79 o 
  -4   8   5       32.35       32.68      1.69 o 
  -3   8   5        9.53       12.30      1.36 o 
  -2   8   5        6.75        6.12      1.13 o 
  -1   8   5        1.51        1.86      0.80 o 
   0   8   5       10.20       10.18      1.26 o 
   1   8   5       16.98       15.79      1.47 o 
   2   8   5      132.25      130.17      3.30 o 
   3   8   5        0.34       -0.55      0.87 o 
   4   8   5      232.64      227.96      4.70 o 
   5   8   5       55.11       50.96      2.08 o 
   6   8   5       15.02       14.55      1.45 o 
  -7   9   5       30.18       31.02      3.26 o 
  -6   9   5       35.58       35.81      2.26 o 
  -5   9   5       42.39       39.40      2.37 o 
  -4   9   5       87.08       89.71      3.62 o 
  -3   9   5       59.07       61.72      2.50 o 
  -2   9   5      130.44      137.35      3.60 o 
  -1   9   5      506.48      514.65      9.38 o 
   0   9   5        0.29        1.74      1.08 o 
   1   9   5       58.89       63.30      2.57 o 
   2   9   5       10.87       12.82      1.48 o 
   3   9   5       15.36       15.15      1.55 o 
   4   9   5        0.11        0.73      1.02 o 
  -2  10   5        5.02        3.49      1.36 o 
  -1  10   5        6.17        2.49      1.38 o 
 -12   0   6      244.54      259.10      6.25 o 
 -11   0   6     1071.80     1094.86     27.23 o 
 -10   0   6       29.48       31.54      1.35 o 
  -9   0   6        1.11        1.17      0.65 o 
  -8   0   6      104.33       94.18      2.99 o 
  -7   0   6       12.62       16.40      1.50 o 
  -6   0   6        2.04        2.76      1.11 o 
  -5   0   6      770.85      742.26     20.95 o 
  -4   0   6      913.52      954.33     27.84 o 
  -3   0   6     4862.72     5206.15    198.98 o 
   1   0   6     1453.86     1530.11     41.22 o 
   2   0   6      426.89      491.41     12.94 o 
   4   0   6      431.91      426.87      9.26 o 
   5   0   6        7.82        8.04      1.13 o 
   6   0   6       35.25       32.91      2.88 o 
   7   0   6      191.16      185.17      5.28 o 
   8   0   6      294.36      284.93      6.86 o 
   9   0   6      111.38      112.58      3.55 o 
  10   0   6      169.35      158.05      8.45 o 
  11   0   6        4.28       -0.53      2.38 o 
 -13   1   6       21.29       24.79      1.38 o 
 -12   1   6       69.33       72.90      1.31 o 
 -11   1   6       69.98       75.70      1.59 o 
 -10   1   6     1004.18      995.33     17.84 o 
  -9   1   6      243.76      243.01      8.40 o 
  -8   1   6      545.77      534.63      8.49 o 
  -7   1   6      277.84      283.88      7.44 o 
  -6   1   6      402.50      453.27      8.96 o 
  -5   1   6      716.03      793.44     16.00 o 
  -4   1   6        3.85        2.70      1.23 o 
  -3   1   6     1188.41     1203.24     36.06 o 
  -2   1   6       58.08       56.30      3.02 o 
  -1   1   6       52.76       47.97      2.99 o 
   0   1   6       29.12       23.15      0.67 o 
   1   1   6      165.73      165.39      3.93 o 
   2   1   6     1022.40     1110.07     23.55 o 
   3   1   6      175.90      177.81      9.43 o 
   4   1   6      159.49      178.10      3.49 o 
   5   1   6       13.05       13.14      1.00 o 
   6   1   6      116.40      116.16      2.49 o 
   7   1   6      187.78      190.67      3.65 o 
   8   1   6      267.17      261.02      4.54 o 
   9   1   6      154.60      157.05      3.48 o 
  10   1   6       46.41       47.91      2.99 o 
  11   1   6        2.09        0.36      1.61 o 
 -14   2   6       20.35       17.72      1.64 o 
 -13   2   6      137.06      150.19      5.46 o 
 -12   2   6       95.31       93.05      3.84 o 
 -11   2   6       99.91      105.05      3.38 o 
 -10   2   6      148.98      155.34      2.14 o 
  -9   2   6      206.97      192.02      2.67 o 
  -8   2   6       20.76       20.65      1.08 o 
  -7   2   6       38.38       39.60      1.56 o 
  -6   2   6       52.96       59.49      2.20 o 
  -5   2   6      919.31      956.48     20.96 o 
  -4   2   6       50.84       52.63      2.18 o 
  -3   2   6      259.00      284.16      7.07 o 
  -2   2   6        0.28        0.41      0.72 o 
  -1   2   6     2104.48     2363.91     41.52 o 
   0   2   6       76.01       87.68      3.92 o 
   1   2   6       19.95       13.70      1.13 o 
   2   2   6      341.07      357.63      7.73 o 
   3   2   6      137.26      147.10      3.26 o 
   4   2   6        2.74        4.40      0.73 o 
   5   2   6       83.02       79.08      1.79 o 
   6   2   6      215.31      204.57      4.01 o 
   7   2   6       41.47       35.40      1.29 o 
   8   2   6       50.43       51.52      1.79 o 
   9   2   6       66.31       69.94      2.41 o 
  10   2   6       23.24       21.64      4.13 o 
  11   2   6        6.33        2.02      2.35 o 
 -14   3   6       26.95       33.65      2.99 o 
 -13   3   6        3.91        4.42      1.23 o 
 -12   3   6      190.95      188.95      4.53 o 
 -11   3   6       59.28       54.28      2.09 o 
 -10   3   6        5.26        5.22      0.65 o 
  -9   3   6      151.71      151.10      2.24 o 
  -8   3   6       42.82       37.02      1.23 o 
  -7   3   6      610.96      588.81     11.03 o 
  -6   3   6     1553.42     1447.81     25.27 o 
  -5   3   6      553.00      533.91     10.04 o 
  -4   3   6      119.61      133.66      2.41 o 
  -3   3   6       19.01       27.11      0.96 o 
  -2   3   6        8.86       13.00      0.77 o 
  -1   3   6      959.25      981.22     17.34 o 
   0   3   6     1145.50     1222.89     21.95 o 
   1   3   6      184.14      177.53      3.67 o 
   2   3   6       19.26       22.88      1.53 o 
   3   3   6        9.14        7.67      1.37 o 
   4   3   6       44.85       38.04      1.30 o 
   5   3   6      322.16      327.17      5.14 o 
   6   3   6       18.02       15.13      1.53 o 
   7   3   6       41.82       44.42      1.83 o 
   8   3   6        1.48        1.68      0.78 o 
   9   3   6        0.00        0.54      0.82 o 
  10   3   6       62.81       67.28      2.73 o 
 -13   4   6        0.52        1.78      1.58 o 
 -12   4   6        0.35        1.39      1.02 o 
 -11   4   6       22.57       20.54      1.69 o 
 -10   4   6       76.70       66.90      1.97 o 
  -9   4   6      233.78      238.20      3.25 o 
  -8   4   6        2.76        2.88      0.53 o 
  -7   4   6     1272.70     1276.25     19.60 o 
  -6   4   6       16.31       19.03      1.29 o 
  -5   4   6        0.50        0.04      0.54 o 
  -4   4   6      169.29      172.86      3.00 o 
  -3   4   6      205.15      199.19      3.17 o 
  -2   4   6      111.63      132.80      3.14 o 
  -1   4   6      166.84      185.31      3.84 o 
   0   4   6        1.92        1.77      0.97 o 
   1   4   6      199.44      217.93      3.93 o 
   2   4   6       63.32       63.86      2.31 o 
   3   4   6      134.34      124.03      3.46 o 
   4   4   6       51.18       46.17      1.49 o 
   5   4   6       18.27       25.07      1.03 o 
   6   4   6      149.26      146.09      3.38 o 
   7   4   6       16.80       17.35      1.24 o 
   8   4   6        5.88        4.47      1.67 o 
   9   4   6        3.15        4.07      1.72 o 
  10   4   6       39.29       55.57      5.40 o 
 -13   5   6        5.15        1.55      1.35 o 
 -12   5   6        6.83        3.81      1.37 o 
 -11   5   6        3.08        2.10      1.25 o 
 -10   5   6       17.28       17.72      1.39 o 
  -9   5   6       97.44       87.81      2.07 o 
  -8   5   6       26.93       24.90      0.96 o 
  -7   5   6       49.77       48.42      1.37 o 
  -6   5   6      268.76      254.65      5.15 o 
  -5   5   6      179.33      174.59      3.79 o 
  -4   5   6      895.96      880.06     13.28 o 
  -3   5   6      475.43      471.29      8.37 o 
  -2   5   6      192.25      204.05      4.16 o 
  -1   5   6      169.96      185.24      3.91 o 
   0   5   6       18.65       20.09      1.46 o 
   1   5   6      118.26      111.89      2.75 o 
   2   5   6       48.32       48.12      3.89 o 
   3   5   6      292.06      277.44      7.54 o 
   4   5   6      188.85      188.31      4.33 o 
   5   5   6       84.71       87.19      3.70 o 
   6   5   6        1.32        1.42      0.89 o 
   7   5   6        2.34        3.41      0.83 o 
   8   5   6        0.76        0.99      1.12 o 
   9   5   6       51.19       63.49      4.34 o 
 -12   6   6       13.67       16.68      4.52 o 
 -11   6   6        0.04       -0.15      1.10 o 
 -10   6   6       59.18       57.52      2.81 o 
  -9   6   6      164.84      162.43      3.10 o 
  -8   6   6        4.35        3.63      0.68 o 
  -7   6   6      188.42      193.11      3.72 o 
  -6   6   6      114.26      113.84      3.42 o 
  -5   6   6      227.51      230.11      5.92 o 
  -4   6   6      142.92      146.71      3.54 o 
  -3   6   6        5.07        5.76      1.52 o 
  -2   6   6       59.23       58.53      2.79 o 
  -1   6   6        1.77        0.93      0.85 o 
   0   6   6       21.89       24.70      1.75 o 
   1   6   6        0.26        0.52      0.43 o 
   2   6   6       26.06       27.52      1.07 o 
   3   6   6       39.55       42.33      1.72 o 
   4   6   6       21.77       20.50      1.02 o 
   5   6   6       35.97       37.63      1.79 o 
   6   6   6        0.12        0.78      1.10 o 
   7   6   6       76.30       83.42      2.74 o 
   8   6   6       22.09       31.98      3.67 o 
 -11   7   6       23.79       16.92      5.26 o 
 -10   7   6        6.16        3.14      2.86 o 
  -9   7   6        5.17        4.90      2.00 o 
  -8   7   6        4.11        2.59      1.00 o 
  -7   7   6        3.32        2.11      0.98 o 
  -6   7   6        0.00        0.55      0.69 o 
  -5   7   6       13.37       14.47      1.33 o 
  -4   7   6      944.81      937.95     18.12 o 
  -3   7   6      485.11      469.07     17.73 o 
  -2   7   6      533.94      531.49      9.14 o 
  -1   7   6       79.29       77.91      3.14 o 
   0   7   6      191.67      198.00      3.36 o 
   1   7   6      180.10      181.50      3.72 o 
   2   7   6      156.98      154.94      3.45 o 
   3   7   6      131.98      132.26      3.24 o 
   4   7   6        0.12       -0.55      0.75 o 
   5   7   6        0.63        0.45      0.88 o 
   6   7   6        6.06        5.13      1.17 o 
   7   7   6       24.93       30.50      1.87 o 
  -9   8   6        0.01       -0.16      1.34 o 
  -8   8   6        2.57        0.32      0.79 o 
  -7   8   6        0.92        0.13      0.79 o 
  -6   8   6       84.57       84.09      2.87 o 
  -5   8   6       83.57       82.37      2.88 o 
  -4   8   6       48.61       48.71      2.31 o 
  -3   8   6        9.96        6.80      1.99 o 
  -2   8   6        0.63        0.78      0.94 o 
  -1   8   6       68.67       64.83      2.35 o 
   0   8   6        6.00        8.17      1.28 o 
   1   8   6        3.69        4.18      1.18 o 
   2   8   6       16.44       17.67      1.54 o 
   3   8   6        7.29        6.61      1.28 o 
   4   8   6       14.31       14.41      1.48 o 
   5   8   6       42.93       47.85      3.04 o 
  -7   9   6        9.96        2.23      2.83 o 
  -6   9   6      115.28      113.54      3.84 o 
  -5   9   6       53.50       56.67      3.27 o 
  -4   9   6        5.32        4.27      1.42 o 
  -3   9   6       45.37       48.86      2.43 o 
  -2   9   6       59.91       57.91      2.82 o 
  -1   9   6      431.30      438.04      8.60 o 
   0   9   6       59.87       62.05      2.63 o 
   1   9   6      126.80      128.11      3.76 o 
   2   9   6       31.84       28.92      1.98 o 
   3   9   6        0.04        0.23      0.99 o 
 -13   1   7        2.32        1.76      0.79 o 
 -12   1   7       29.79       31.06      1.09 o 
 -11   1   7      651.36      680.58     29.43 o 
 -10   1   7      126.23      134.39      2.78 o 
  -9   1   7      649.87      624.61     50.70 o 
  -8   1   7      658.50      659.70     14.35 o 
  -7   1   7      221.48      210.38      7.13 o 
  -6   1   7      359.69      366.51      8.41 o 
  -5   1   7      252.64      248.53      5.79 o 
  -4   1   7      229.44      245.07      8.33 o 
  -3   1   7       47.54       49.11      3.29 o 
  -2   1   7        1.12        2.73      2.49 o 
  -1   1   7        0.02        0.12      1.26 o 
   0   1   7       39.56       49.76      3.55 o 
   1   1   7        3.03        0.65      0.32 o 
   2   1   7       17.45       17.77      1.71 o 
   3   1   7        2.11        1.14      0.93 o 
   4   1   7       25.61       24.67      1.80 o 
   5   1   7       14.96       16.37      1.63 o 
   6   1   7       11.19       11.02      1.28 o 
   7   1   7      118.48      107.73      2.54 o 
   8   1   7        0.12       -0.33      0.68 o 
   9   1   7       21.90       19.25      4.35 o 
  10   1   7        5.54        4.29      1.80 o 
 -14   2   7      193.22      202.94      7.25 o 
 -13   2   7        7.61        6.75      1.26 o 
 -12   2   7        4.18        5.69      1.52 o 
 -11   2   7       16.44       18.45      0.85 o 
 -10   2   7      497.83      472.16     10.06 o 
  -9   2   7      198.57      196.71      3.98 o 
  -8   2   7        2.12        3.21      0.80 o 
  -7   2   7      292.32      287.17      5.44 o 
  -6   2   7      164.78      180.79      4.89 o 
  -5   2   7        1.53        7.05      1.37 o 
  -4   2   7        1.17        4.18      1.27 o 
  -3   2   7       77.92       98.87      4.64 o 
  -2   2   7       41.46       64.69      3.76 o 
  -1   2   7      134.17      172.04      4.74 o 
   0   2   7      133.95      129.74      4.53 o 
   1   2   7      182.73      187.95      4.00 o 
   2   2   7       13.34       15.17      1.28 o 
   3   2   7        1.63        1.49      0.97 o 
   4   2   7       39.05       40.09      1.91 o 
   5   2   7       28.85       34.31      1.41 o 
   6   2   7      363.04      339.39      7.54 o 
   7   2   7       71.82       63.18      1.86 o 
   8   2   7        7.35        3.66      1.91 o 
   9   2   7       88.26       86.61      2.81 o 
  10   2   7      127.62      124.60      3.57 o 
 -14   3   7       22.82       21.60      2.73 o 
 -13   3   7      223.92      230.43      6.41 o 
 -12   3   7      207.08      216.43      5.19 o 
 -11   3   7       42.94       44.11      0.70 o 
 -10   3   7        0.03        0.27      0.32 o 
  -9   3   7       60.61       60.76      2.08 o 
  -8   3   7        1.43        1.71      0.70 o 
  -7   3   7     1008.12      970.86     17.92 o 
  -6   3   7      378.52      344.01      6.94 o 
  -5   3   7       13.18       16.16      1.38 o 
  -4   3   7        3.47        3.24      0.68 o 
  -3   3   7       36.78       34.99      1.34 o 
  -2   3   7       53.43       53.65      1.41 o 
  -1   3   7        3.59        1.07      0.99 o 
   0   3   7       21.38       22.44      2.64 o 
   1   3   7       25.68       23.01      1.62 o 
   2   3   7        3.05        2.88      0.99 o 
   3   3   7        4.85        4.97      1.09 o 
   4   3   7       76.65       81.99      4.22 o 
   5   3   7       12.21        9.73      0.86 o 
   6   3   7       60.40       56.01      1.70 o 
   7   3   7        7.49        7.05      0.97 o 
   8   3   7        3.82        2.24      1.19 o 
   9   3   7       10.19        8.02      2.97 o 
  10   3   7       41.39       45.12      3.49 o 
 -13   4   7       72.24       72.18      3.05 o 
 -12   4   7        3.35        2.18      1.12 o 
 -11   4   7       22.23       24.91      2.51 o 
 -10   4   7       41.83       38.97      0.88 o 
  -9   4   7       75.40       76.45      1.74 o 
  -8   4   7       51.64       48.35      1.50 o 
  -7   4   7      363.86      372.85      5.98 o 
  -6   4   7       81.74       81.44      2.79 o 
  -5   4   7       18.01       17.75      1.27 o 
  -4   4   7        1.43        2.30      0.71 o 
  -3   4   7      124.26      134.16      2.48 o 
  -2   4   7       24.12       31.96      1.97 o 
  -1   4   7      216.72      232.60      4.93 o 
   0   4   7       50.44       60.60      2.52 o 
   1   4   7        3.89        5.79      1.23 o 
   2   4   7        9.87        9.05      1.55 o 
   3   4   7        5.38        3.84      1.12 o 
   4   4   7      479.17      444.87      9.36 o 
   5   4   7      127.39      117.22      3.99 o 
   6   4   7       17.75       15.78      1.67 o 
   7   4   7       97.03       96.44      2.42 o 
   8   4   7        1.20        1.57      1.41 o 
   9   4   7        9.67       10.65      2.41 o 
 -12   5   7        0.01        0.19      1.09 o 
 -11   5   7       45.61       39.24      2.45 o 
 -10   5   7       63.27       62.29      1.28 o 
  -9   5   7        5.69        5.06      0.67 o 
  -8   5   7       51.72       54.39      1.94 o 
  -7   5   7        4.38        4.67      0.76 o 
  -6   5   7      121.72      118.96      2.75 o 
  -5   5   7     1215.87     1205.63     19.92 o 
  -4   5   7      230.85      224.98      4.95 o 
  -3   5   7        8.89       10.27      1.29 o 
  -2   5   7       48.05       48.98      2.05 o 
  -1   5   7       14.93       20.83      1.81 o 
   0   5   7       95.61      101.81      3.35 o 
   1   5   7        6.50        9.09      1.19 o 
   2   5   7       90.53       92.00      2.88 o 
   3   5   7      175.65      171.22      4.27 o 
   4   5   7        7.32        7.35      1.32 o 
   5   5   7        0.85        1.55      1.07 o 
   6   5   7       24.27       23.19      1.97 o 
   7   5   7       48.28       46.60      2.45 o 
   8   5   7        4.97        6.39      1.35 o 
 -12   6   7        1.90        0.80      1.33 o 
 -11   6   7        3.78        1.27      1.70 o 
 -10   6   7      106.10      107.52      3.88 o 
  -9   6   7      101.63      106.09      4.15 o 
  -8   6   7        2.41        3.67      1.02 o 
  -7   6   7        0.00       -0.55      0.79 o 
  -6   6   7      129.18      124.55      2.78 o 
  -5   6   7       19.53       19.55      1.45 o 
  -4   6   7       77.30       78.41      2.67 o 
  -3   6   7       26.56       29.79      1.71 o 
  -2   6   7        5.02        6.83      1.19 o 
  -1   6   7        0.32        0.37      0.80 o 
   0   6   7       10.92       10.62      1.28 o 
   1   6   7        0.00       -0.47      0.97 o 
   2   6   7      471.97      481.98      9.16 o 
   3   6   7      107.00      112.31      4.37 o 
   4   6   7        9.66       10.89      1.75 o 
   5   6   7        0.02       -0.13      0.87 o 
   6   6   7        0.27        1.33      1.12 o 
   7   6   7        0.02       -1.20      1.01 o 
 -10   7   7       27.08       22.59      2.34 o 
  -9   7   7        0.11       -0.19      0.80 o 
  -8   7   7        2.84        2.36      1.19 o 
  -7   7   7        5.87        3.11      1.61 o 
  -6   7   7       39.92       43.94      2.61 o 
  -5   7   7        0.13        0.90      0.89 o 
  -4   7   7       26.03       27.13      2.43 o 
  -3   7   7      539.95      534.05     10.68 o 
  -2   7   7      294.83      298.94      6.55 o 
  -1   7   7        0.01        0.07      0.84 o 
   0   7   7       30.51       27.73      1.80 o 
   1   7   7       32.59       33.57      1.91 o 
   2   7   7        0.01       -0.96      1.00 o 
   3   7   7       39.33       40.63      2.24 o 
   4   7   7       12.86       12.53      1.81 o 
   5   7   7        6.49        6.28      1.43 o 
   6   7   7       42.06       44.93      2.59 o 
  -8   8   7       10.77        9.97      4.86 o 
  -7   8   7        6.45        2.21      2.02 o 
  -6   8   7        0.09        0.42      0.91 o 
  -5   8   7       32.64       35.55      2.10 o 
  -4   8   7       45.51       48.09      2.42 o 
  -3   8   7       80.74       80.56      3.17 o 
  -2   8   7        1.16        1.57      1.19 o 
  -1   8   7       12.43       11.40      1.78 o 
   0   8   7      247.45      253.26      5.69 o 
   1   8   7       29.84       30.99      2.04 o 
   2   8   7        8.67        8.39      1.46 o 
   3   8   7        0.08        0.18      0.94 o 
   4   8   7        0.55       -0.27      1.37 o 
  -6   9   7       35.04       33.02      2.89 o 
  -5   9   7       12.30       10.64      1.75 o 
  -4   9   7        0.41       -0.15      1.05 o 
  -3   9   7        9.58        8.38      1.85 o 
  -2   9   7       54.15       60.56      3.55 o 
  -1   9   7      551.45      549.85     11.90 o 
   0   9   7       61.47       61.72      3.00 o 
   1   9   7       12.04       11.24      2.24 o 
   2   9   7        2.58        1.60      1.59 o 
 -13   0   8      231.04      244.54      7.01 o 
 -12   0   8      126.57      132.35      3.84 o 
 -11   0   8       10.60       11.82      1.35 o 
 -10   0   8      607.93      558.89     15.55 o 
  -9   0   8      147.08      137.57      5.08 o 
  -8   0   8      120.56      115.86      5.99 o 
  -7   0   8        7.72        9.10      1.85 o 
  -6   0   8       16.01       19.86      2.41 o 
  -5   0   8       84.51       76.99      4.08 o 
  -4   0   8        1.79        0.18      1.35 o 
  -3   0   8       53.48       73.20      4.37 o 
   0   0   8       29.32       22.80      1.44 o 
   1   0   8       50.53       53.05      2.14 o 
   2   0   8       76.91       84.35      2.99 o 
   4   0   8       36.53       32.39      3.34 o 
   5   0   8       47.57       52.75      5.96 o 
   6   0   8      202.10      183.28      9.98 o 
   7   0   8      652.27      604.31     23.24 o 
   8   0   8      227.68      218.78     10.83 o 
   9   0   8        1.28        0.00      1.58 o 
 -13   1   8       69.25       65.10      3.49 o 
 -12   1   8       59.28       63.97      2.58 o 
 -11   1   8      902.26      934.39     47.37 o 
 -10   1   8     1220.48     1192.74     24.67 o 
  -9   1   8      854.43      900.19     26.90 o 
  -8   1   8      139.03      131.16      3.64 o 
  -7   1   8       65.04       67.74      2.99 o 
  -6   1   8        0.53        2.00      1.07 o 
  -5   1   8       64.82       68.81      2.81 o 
  -4   1   8       25.78       19.72      2.61 o 
  -3   1   8      192.68      172.05      7.13 o 
  -2   1   8      179.66      145.32      6.54 o 
  -1   1   8      164.87      143.21      6.48 o 
   0   1   8       51.22       54.78      1.41 o 
   1   1   8      621.08      589.25     17.20 o 
   2   1   8     1027.44      927.95     57.70 o 
   3   1   8      258.76      262.97      6.67 o 
   4   1   8       40.87       34.39      3.52 o 
   5   1   8        4.77        6.95      2.17 o 
   6   1   8        4.92        6.08      1.37 o 
   7   1   8       33.97       34.75      2.32 o 
   8   1   8       18.51       11.32      3.11 o 
   9   1   8       49.78       54.84      3.09 o 
 -14   2   8       77.29       88.72      3.52 o 
 -13   2   8        1.70        2.05      1.11 o 
 -12   2   8       64.87       62.20      1.90 o 
 -11   2   8        6.80        5.89      0.75 o 
 -10   2   8       14.01       12.63      1.06 o 
  -9   2   8       34.85       34.11      1.80 o 
  -8   2   8       66.23       64.82      2.53 o 
  -7   2   8       82.26       72.97      2.76 o 
  -6   2   8       61.18       65.69      3.93 o 
  -4   2   8       13.01        9.56      2.23 o 
  -3   2   8       94.72       89.46      4.84 o 
  -2   2   8        3.13        1.64      1.79 o 
  -1   2   8       21.90       27.90      2.21 o 
   0   2   8       63.69       69.23      3.21 o 
   1   2   8       51.62       56.85      2.21 o 
   2   2   8        9.43       11.10      1.36 o 
   3   2   8       53.51       54.00      2.81 o 
   4   2   8       81.54       72.48      3.34 o 
   5   2   8      269.44      238.62      7.63 o 
   6   2   8      171.27      150.14      4.98 o 
   7   2   8        3.33        3.85      1.37 o 
   8   2   8       15.71       17.20      1.73 o 
   9   2   8       55.42       58.61      3.55 o 
 -14   3   8      134.28      140.59      5.77 o 
 -13   3   8      168.18      168.20      5.36 o 
 -12   3   8      239.40      235.95      6.46 o 
 -11   3   8       18.49       18.15      1.03 o 
 -10   3   8       71.74       66.40      2.66 o 
  -9   3   8      132.03      130.16      2.74 o 
  -8   3   8      597.07      582.43      9.27 o 
  -7   3   8      938.66      894.49     20.25 o 
  -6   3   8      181.47      169.51      4.04 o 
  -5   3   8       27.33       32.13      1.87 o 
  -4   3   8        4.66        5.33      0.79 o 
  -3   3   8       49.54       51.27      1.42 o 
  -2   3   8       94.21       98.26      2.00 o 
  -1   3   8      382.47      371.02     15.18 o 
   0   3   8       55.41       43.63      2.61 o 
   1   3   8       52.38       53.64      2.31 o 
   2   3   8      108.00      104.43      3.16 o 
   3   3   8       81.80       77.12      3.08 o 
   4   3   8      420.09      409.38      9.06 o 
   5   3   8      378.22      379.82      9.26 o 
   6   3   8      144.54      136.31      4.66 o 
   7   3   8        0.06        0.10      1.11 o 
   8   3   8       61.46       59.13      3.75 o 
   9   3   8       41.94       41.57      2.69 o 
 -13   4   8       65.56       85.22      3.59 o 
 -12   4   8       20.07       24.56      2.04 o 
 -11   4   8       15.38       16.78      1.75 o 
 -10   4   8       55.35       54.30      1.98 o 
  -9   4   8       22.54       19.92      1.08 o 
  -8   4   8       16.00       13.44      1.47 o 
  -7   4   8        0.11       -0.27      0.62 o 
  -6   4   8       96.76       94.29      2.46 o 
  -5   4   8       67.21       59.80      2.00 o 
  -4   4   8       20.35       21.65      1.15 o 
  -3   4   8        4.35        5.16      0.72 o 
  -2   4   8       31.32       31.97      1.97 o 
  -1   4   8        8.24        8.32      1.61 o 
   0   4   8        7.11        6.62      1.91 o 
   1   4   8        8.06        7.60      1.34 o 
   2   4   8       23.38       23.40      2.01 o 
   3   4   8      563.25      533.98     18.44 o 
   4   4   8       11.58        8.79      1.70 o 
   5   4   8        0.00       -0.09      1.07 o 
   6   4   8        0.41        0.63      1.07 o 
   7   4   8        8.29        7.89      1.66 o 
   8   4   8       15.00       15.36      2.00 o 
 -12   5   8        0.01        0.56      1.20 o 
 -11   5   8       12.65       15.08      4.46 o 
 -10   5   8       14.81       15.20      1.02 o 
  -9   5   8       27.16       27.57      1.32 o 
  -8   5   8       12.60        9.73      0.96 o 
  -7   5   8       18.35       19.23      1.39 o 
  -6   5   8      534.70      539.79      9.10 o 
  -5   5   8      614.67      605.45      9.83 o 
  -4   5   8        1.29        1.17      0.70 o 
  -3   5   8       26.84       27.35      1.85 o 
  -2   5   8      165.48      163.84      5.65 o 
  -1   5   8       18.86       20.02      1.68 o 
   0   5   8       18.25       19.10      1.56 o 
   1   5   8       35.15       38.41      2.42 o 
   2   5   8        8.63       12.52      1.85 o 
   3   5   8      102.29      103.82      3.58 o 
   4   5   8        8.22        5.27      1.49 o 
   5   5   8      138.69      151.47      4.40 o 
   6   5   8      139.68      138.35      4.62 o 
   7   5   8      247.67      254.59      7.07 o 
 -11   6   8       31.56       44.34      2.86 o 
 -10   6   8        1.94        3.60      1.58 o 
  -9   6   8       15.06       10.12      0.99 o 
  -8   6   8       20.90       20.96      1.30 o 
  -7   6   8        1.92        1.53      0.96 o 
  -6   6   8       51.63       48.06      1.90 o 
  -5   6   8       12.03       12.76      1.16 o 
  -4   6   8       47.22       52.69      2.56 o 
  -3   6   8        6.80        5.28      1.26 o 
  -2   6   8       14.80       18.85      1.71 o 
  -1   6   8        2.86        3.05      1.36 o 
   0   6   8        4.40        2.55      1.14 o 
   1   6   8      285.50      267.86      6.04 o 
   2   6   8       70.96       69.11      2.90 o 
   3   6   8       51.33       46.08      4.22 o 
   4   6   8        2.99        2.43      1.32 o 
   5   6   8        0.96        0.95      1.16 o 
   6   6   8       39.31       36.30      2.48 o 
 -10   7   8        4.24        3.07      1.79 o 
  -9   7   8       37.28       35.51      1.95 o 
  -8   7   8       14.82       17.00      1.44 o 
  -7   7   8        4.09        5.18      1.04 o 
  -6   7   8       56.92       53.06      3.45 o 
  -5   7   8       20.60       22.13      1.79 o 
  -4   7   8      114.94      117.08      3.64 o 
  -3   7   8      320.22      325.20      7.39 o 
  -2   7   8       51.11       51.29      2.48 o 
  -1   7   8        0.93        1.34      1.07 o 
   0   7   8       26.46       27.47      1.99 o 
   1   7   8        0.68        0.86      1.30 o 
   2   7   8       28.08       24.73      2.58 o 
   3   7   8       36.80       38.29      3.00 o 
   4   7   8       53.78       55.87      3.99 o 
   5   7   8       73.42       80.40      3.28 o 
  -8   8   8       35.27       41.85      2.86 o 
  -7   8   8        3.45        2.22      1.29 o 
  -6   8   8        6.59        5.46      1.50 o 
  -5   8   8        8.32        8.29      1.53 o 
  -4   8   8       12.54       12.03      1.64 o 
  -3   8   8        5.88        6.31      1.78 o 
  -2   8   8        0.79        0.47      1.13 o 
  -1   8   8      230.55      233.24      5.70 o 
   0   8   8        5.68        4.68      1.44 o 
   1   8   8       52.73       50.46      2.68 o 
   2   8   8        0.49       -0.34      0.97 o 
   3   8   8       20.67       25.03      2.20 o 
  -4   9   8        0.00        1.83      1.78 o 
  -3   9   8       15.35       15.76      3.92 o 
  -2   9   8      100.56       98.00      3.77 o 
  -1   9   8       87.81       84.80      3.54 o 
 -13   1   9        0.87        0.91      0.97 o 
 -12   1   9      118.55      119.66      3.18 o 
 -11   1   9      197.09      194.81      4.47 o 
 -10   1   9       40.26       39.14      3.80 o 
  -9   1   9      374.98      392.36     23.27 o 
  -8   1   9       64.45       66.99      3.39 o 
  -7   1   9        9.79       12.23      2.20 o 
  -6   1   9        0.00        0.40      1.09 o 
  -5   1   9       28.27       30.80      2.76 o 
  -4   1   9       47.16       43.75      3.87 o 
  -3   1   9      280.21      272.59     10.80 o 
  -2   1   9        7.71        7.51      2.67 o 
  -1   1   9      951.98      892.13     31.31 o 
   0   1   9      294.31      285.10      4.89 o 
   1   1   9       69.97       64.36      2.70 o 
   2   1   9      806.01      767.23     17.34 o 
   3   1   9      443.61      443.00      9.28 o 
   4   1   9       25.21       28.01      2.72 o 
   5   1   9       17.46       18.24      2.79 o 
   6   1   9       99.25       92.47      3.50 o 
   7   1   9        4.81        2.68      1.53 o 
   8   1   9        7.66        3.24      2.08 o 
   9   1   9       25.19       24.17      2.60 o 
 -14   2   9        0.77        1.26      1.20 o 
 -13   2   9       71.75       72.91      4.58 o 
 -12   2   9       61.48       66.89      2.19 o 
 -11   2   9        5.90        4.18      1.49 o 
 -10   2   9       28.91       31.06      1.77 o 
  -9   2   9      124.73      120.77      7.91 o 
  -8   2   9        1.16        0.76      1.05 o 
  -7   2   9      110.40       99.26      5.96 o 
  -6   2   9       82.21       72.50      4.55 o 
  -5   2   9       67.74       52.64      4.11 o 
  -4   2   9       74.23       78.31      5.11 o 
  -3   2   9        0.36        1.76      1.97 o 
  -2   2   9       44.69       40.28      4.17 o 
  -1   2   9      234.37      224.19      3.66 o 
   0   2   9       24.24       22.42      1.78 o 
   1   2   9        3.95        2.52      1.53 o 
   2   2   9        5.18        5.26      1.31 o 
   3   2   9      178.09      160.77      4.36 o 
   4   2   9       40.39       38.33      2.43 o 
   5   2   9       65.31       55.21      3.34 o 
   6   2   9       11.97        7.20      1.84 o 
   7   2   9       32.81       31.76      2.96 o 
   8   2   9       72.90       66.59      3.69 o 
 -13   3   9      231.92      233.31      8.01 o 
 -12   3   9      124.29      128.95      6.70 o 
 -11   3   9        3.73        5.96      0.77 o 
 -10   3   9       15.60       16.02      1.19 o 
  -9   3   9       17.93       17.76      1.26 o 
  -8   3   9      113.66      110.04      2.77 o 
  -7   3   9      443.21      419.63     10.96 o 
  -6   3   9      136.89      148.82      5.26 o 
  -5   3   9      159.94      162.44     13.44 o 
  -4   3   9       20.45       19.78      6.72 o 
  -3   3   9      155.27      148.33      3.24 o 
  -2   3   9      412.13      402.10      6.20 o 
  -1   3   9      560.58      570.56     14.39 o 
   0   3   9       82.13       76.45      2.91 o 
   1   3   9      198.19      196.91      5.02 o 
   2   3   9      444.28      433.43     10.15 o 
   3   3   9      145.10      150.36      4.80 o 
   4   3   9      281.72      292.70      7.91 o 
   5   3   9       69.13       74.46      3.45 o 
   6   3   9        9.97       10.94      2.01 o 
   7   3   9        1.62        3.05      1.94 o 
   8   3   9       35.02       33.01      2.81 o 
 -13   4   9       78.57       98.38      4.68 o 
 -12   4   9       10.12       17.80      2.55 o 
 -11   4   9        9.44       11.02      2.05 o 
 -10   4   9       31.35       30.12      1.49 o 
  -9   4   9        0.95        1.53      0.72 o 
  -8   4   9      152.64      158.11      3.66 o 
  -7   4   9        0.48        0.42      0.77 o 
  -6   4   9       78.94       74.38      2.61 o 
  -5   4   9      171.16      160.74      3.78 o 
  -4   4   9       16.36       15.48      1.15 o 
  -3   4   9       20.84       23.33      1.36 o 
  -2   4   9       58.13       65.31      3.31 o 
  -1   4   9       21.53       21.46      2.25 o 
   0   4   9       42.92       43.66      2.40 o 
   1   4   9        5.57        7.81      1.97 o 
   2   4   9       15.25       11.19      1.89 o 
   3   4   9      129.64      120.31      4.01 o 
   4   4   9       52.59       40.92      2.52 o 
   5   4   9       30.97       34.99      2.45 o 
   6   4   9       47.36       40.44      4.65 o 
   7   4   9        3.08        7.43      2.24 o 
 -12   5   9        5.84        5.97      2.67 o 
 -11   5   9        0.17        0.18      1.20 o 
 -10   5   9       39.93       41.45      1.49 o 
  -9   5   9       43.08       50.64      1.77 o 
  -8   5   9       16.34       15.66      1.29 o 
  -7   5   9        0.15        0.94      0.78 o 
  -6   5   9      126.10      128.38      3.39 o 
  -5   5   9      432.05      429.23     11.70 o 
  -4   5   9      392.30      389.22      6.93 o 
  -3   5   9      247.82      272.13      7.05 o 
  -2   5   9        5.86        5.67      1.46 o 
  -1   5   9        3.87        4.82      2.41 o 
   0   5   9      101.97      105.17      3.53 o 
   1   5   9       11.42       12.77      1.73 o 
   2   5   9        7.39        8.47      1.81 o 
   3   5   9      299.40      304.44      7.32 o 
   4   5   9      139.00      143.22      4.52 o 
   5   5   9      214.91      214.92      6.61 o 
   6   5   9      182.87      186.21      5.50 o 
   7   5   9       89.55       85.39      5.53 o 
 -11   6   9       93.27      104.11      4.67 o 
 -10   6   9       75.77       87.32      3.85 o 
  -9   6   9        3.46        2.81      0.87 o 
  -8   6   9        3.75        4.80      1.03 o 
  -7   6   9       25.00       27.08      1.60 o 
  -6   6   9       37.71       39.74      1.79 o 
  -5   6   9       36.19       39.61      1.78 o 
  -4   6   9       79.67       82.90      3.14 o 
  -3   6   9       23.31       22.81      1.92 o 
  -2   6   9       14.10       13.97      1.81 o 
  -1   6   9       13.71       13.06      1.77 o 
   0   6   9       30.55       24.79      2.08 o 
   1   6   9       65.04       62.93      3.10 o 
   2   6   9      157.36      137.08      5.88 o 
   3   6   9       24.18       24.99      2.50 o 
   4   6   9       93.11       99.54      4.26 o 
   5   6   9       22.32       30.17      2.73 o 
  -9   7   9        0.79        0.40      0.82 o 
  -8   7   9        5.46        5.81      1.14 o 
  -7   7   9       79.55       81.92      2.72 o 
  -6   7   9       95.26      100.12      3.43 o 
  -5   7   9      295.60      319.67      8.58 o 
  -4   7   9       57.40       58.21      2.78 o 
  -3   7   9       85.42       81.20      3.29 o 
  -2   7   9        8.87       11.04      1.97 o 
  -1   7   9        5.09        4.28      1.43 o 
   0   7   9       36.47       36.89      2.30 o 
   1   7   9       59.78       61.35      3.02 o 
   2   7   9        3.18        2.05      1.38 o 
   3   7   9        0.56        0.97      1.32 o 
   4   7   9       19.85       20.05      2.25 o 
  -7   8   9        8.90        4.76      3.17 o 
  -6   8   9       13.73       16.05      2.28 o 
  -5   8   9        0.00       -0.11      1.20 o 
  -4   8   9       17.60       22.36      2.12 o 
  -3   8   9        1.66        0.32      1.28 o 
  -2   8   9        1.06       -0.20      1.10 o 
  -1   8   9      127.38      129.98      4.55 o 
   0   8   9       34.36       30.14      2.66 o 
   1   8   9        4.38        5.36      1.94 o 
   2   8   9       17.03       19.56      2.29 o 
 -13   0  10       39.53       41.10      2.44 o 
 -12   0  10      185.45      195.64      6.54 o 
 -11   0  10       23.85       23.30      2.41 o 
 -10   0  10       30.93       32.04      2.99 o 
  -9   0  10        2.10        2.35      2.73 o 
  -8   0  10       14.00       17.66      4.40 o 
  -7   0  10       56.29       56.39      6.31 o 
  -6   0  10       19.32       34.15      5.34 o 
  -5   0  10      482.77      396.08     15.05 o 
  -4   0  10      324.29      322.03     13.14 o 
  -3   0  10      714.90      678.01     25.20 o 
  -2   0  10     1331.79     1253.56     46.12 o 
   0   0  10      257.11      248.56      8.39 o 
   1   0  10      481.72      499.65     13.79 o 
   2   0  10       57.93       56.86      3.81 o 
   4   0  10       18.02       16.17      3.55 o 
   5   0  10        9.50       10.15      3.11 o 
   6   0  10      101.33       91.04      8.80 o 
   7   0  10        0.87        3.43      2.44 o 
   8   0  10        2.44        0.03      1.70 o 
 -13   1  10        0.09        0.38      1.06 o 
 -12   1  10      109.85      115.37      8.33 o 
 -11   1  10       13.90        9.67      1.39 o 
 -10   1  10      322.55      310.54      8.23 o 
  -9   1  10        3.28        3.78      1.40 o 
  -8   1  10       29.45       29.23      2.32 o 
  -7   1  10       24.66       21.52      2.19 o 
  -6   1  10       34.88       37.73      2.77 o 
  -5   1  10       10.22       13.70      2.20 o 
  -4   1  10        0.82        2.41      3.55 o 
  -3   1  10       80.63       78.54      5.87 o 
  -2   1  10        3.84        5.37      3.05 o 
  -1   1  10     1614.71     1564.80     51.86 o 
   0   1  10     1087.95     1065.35     20.03 o 
   1   1  10     1443.50     1468.50     35.68 o 
   2   1  10      507.89      474.24     10.03 o 
   3   1  10       43.91       35.63      2.65 o 
   4   1  10       38.66       33.48      3.22 o 
   5   1  10       63.66       56.11      3.85 o 
   6   1  10       67.10       65.92      3.26 o 
   7   1  10        3.74        1.52      1.50 o 
   8   1  10        7.58        6.16      3.22 o 
 -13   2  10        0.29       -0.65      1.88 o 
 -12   2  10        0.12       -0.58      0.69 o 
 -11   2  10       11.22       12.88      1.89 o 
 -10   2  10       14.33       13.07      1.68 o 
  -9   2  10       24.83       22.34      2.05 o 
  -8   2  10        7.76        8.11      1.71 o 
  -7   2  10       26.34       32.32      3.01 o 
  -6   2  10       28.45       33.48      5.81 o 
  -5   2  10       89.72       93.06      5.72 o 
  -4   2  10      333.52      358.26     14.41 o 
  -3   2  10      411.18      378.66     18.10 o 
  -2   2  10        3.39        7.16      3.02 o 
  -1   2  10      580.28      569.73     15.28 o 
   0   2  10       93.21       98.88      3.46 o 
   1   2  10       25.78       28.30      2.10 o 
   2   2  10       27.93       27.27      2.14 o 
   3   2  10       74.60       72.76      3.67 o 
   4   2  10       16.16       12.47      1.85 o 
   5   2  10        1.93       -0.21      1.44 o 
   6   2  10        1.98        0.04      1.28 o 
   7   2  10       72.86       72.73      3.43 o 
 -13   3  10        7.79        0.35      1.32 o 
 -12   3  10      187.52      207.72      7.77 o 
 -11   3  10       27.81       29.15      1.51 o 
 -10   3  10        0.05        1.28      0.89 o 
  -9   3  10       12.20       10.67      1.47 o 
  -8   3  10       32.46       28.35      2.13 o 
  -7   3  10        0.84        0.87      1.53 o 
  -6   3  10       33.85       34.41      2.69 o 
  -5   3  10       36.83       35.69      3.95 o 
  -4   3  10        7.57        8.28      2.35 o 
  -3   3  10      738.45      761.54     13.37 o 
  -2   3  10      956.50      963.31     24.53 o 
  -1   3  10      202.81      217.09      7.35 o 
   0   3  10       32.43       42.42      2.52 o 
   1   3  10        6.56        5.00      1.50 o 
   2   3  10      138.39      130.62      5.07 o 
   3   3  10      616.78      632.51     15.10 o 
   4   3  10      423.30      414.55     10.87 o 
   5   3  10        0.54        0.98      1.42 o 
   6   3  10        2.18        3.01      1.75 o 
   7   3  10       52.82       50.28      3.54 o 
 -12   4  10       45.70       55.93      3.25 o 
 -11   4  10        0.13       -0.37      0.73 o 
 -10   4  10        3.21        5.33      0.93 o 
  -9   4  10        1.14        1.43      0.82 o 
  -8   4  10       60.79       64.32      2.46 o 
  -7   4  10       72.90       75.79      2.51 o 
  -6   4  10       74.59       82.21      2.54 o 
  -5   4  10        1.91        4.72      1.09 o 
  -4   4  10       56.96       53.40      1.84 o 
  -3   4  10      113.84      107.20      5.67 o 
  -2   4  10       61.04       54.43      4.18 o 
  -1   4  10       84.96       84.57      4.10 o 
   0   4  10       75.84       78.72      4.05 o 
   1   4  10       62.48       63.87      4.26 o 
   2   4  10      288.45      268.76      6.91 o 
   3   4  10       13.26       18.24      2.16 o 
   4   4  10       29.94       34.60      2.60 o 
   5   4  10      158.46      175.62      5.88 o 
   6   4  10       13.70       21.36      3.06 o 
 -11   5  10       10.50       10.45      3.26 o 
 -10   5  10       24.23       30.62      3.52 o 
  -9   5  10        3.32        3.39      1.00 o 
  -8   5  10        0.02        0.01      0.88 o 
  -7   5  10       26.47       28.81      1.68 o 
  -6   5  10       32.11       28.11      1.68 o 
  -5   5  10      460.86      455.82      8.10 o 
  -4   5  10      412.18      431.43      7.43 o 
  -3   5  10      181.05      174.10      5.93 o 
  -2   5  10        0.90        0.97      1.63 o 
  -1   5  10      133.93      134.52      5.17 o 
   0   5  10       43.23       45.60      3.26 o 
   1   5  10       22.50       27.51      2.46 o 
   2   5  10        0.09       -0.61      1.24 o 
   3   5  10       37.67       38.48      2.69 o 
   4   5  10       44.53       54.17      3.15 o 
   5   5  10      216.19      214.72      7.08 o 
 -10   6  10       96.04       98.70      6.46 o 
  -9   6  10       54.19       56.01      2.20 o 
  -8   6  10      104.38      115.48      4.14 o 
  -7   6  10        0.98        1.36      0.93 o 
  -6   6  10       10.99       11.54      1.32 o 
  -5   6  10       75.99       79.09      3.76 o 
  -4   6  10      104.55      106.80      4.48 o 
  -3   6  10       39.95       40.30      2.67 o 
  -2   6  10        3.75        2.63      1.44 o 
  -1   6  10        0.00       -0.43      1.34 o 
   0   6  10        5.16        5.24      1.65 o 
   1   6  10       32.95       42.68      2.78 o 
   2   6  10       35.48       33.62      2.62 o 
   3   6  10      134.68      144.03      5.60 o 
   4   6  10      104.02      126.78      5.42 o 
  -8   7  10       35.64       41.01      2.17 o 
  -7   7  10      239.11      242.65      5.28 o 
  -6   7  10      316.39      338.40     17.22 o 
  -5   7  10      202.43      197.15      6.67 o 
  -4   7  10        4.25        3.77      1.47 o 
  -3   7  10       29.96       27.97      2.47 o 
  -2   7  10        1.45        2.47      1.48 o 
  -1   7  10        9.66        9.37      1.84 o 
   0   7  10       12.08       13.42      2.01 o 
   1   7  10        8.27       10.21      2.15 o 
   2   7  10       10.61       17.41      3.24 o 
  -5   8  10        3.58        4.56      1.66 o 
  -4   8  10        0.57       -0.75      1.29 o 
  -3   8  10        1.28        2.04      1.70 o 
  -2   8  10        3.04        5.22      1.68 o 
  -1   8  10       74.62       75.67      3.52 o 
 -13   1  11        9.14       11.37      4.62 o 
 -12   1  11       28.91       32.05      2.03 o 
 -11   1  11      112.85      127.40      5.85 o 
 -10   1  11        0.00        0.98      1.28 o 
  -9   1  11       56.94       52.68      5.31 o 
  -8   1  11       22.50       14.76      2.65 o 
  -7   1  11        5.72        3.47      1.73 o 
  -6   1  11       49.13       43.79      3.31 o 
  -5   1  11       35.66       32.45      3.77 o 
  -4   1  11        1.08        1.52      2.09 o 
  -3   1  11        1.89        4.72      3.05 o 
  -2   1  11      404.81      410.84     21.42 o 
  -1   1  11      259.57      257.86      5.85 o 
   0   1  11       21.80       24.47      1.11 o 
   1   1  11      238.95      243.94      7.02 o 
   2   1  11      262.75      237.68      6.46 o 
   3   1  11       29.99       30.39      2.62 o 
   4   1  11       31.94       39.78      4.39 o 
   5   1  11        9.76        8.07      3.78 o 
   6   1  11        8.38        4.23      4.07 o 
   7   1  11        0.00       -0.30      1.77 o 
 -13   2  11       24.41       27.20      2.73 o 
 -12   2  11       11.49        8.18      1.35 o 
 -11   2  11        9.80       11.46      2.69 o 
 -10   2  11       32.52       34.75      4.62 o 
  -9   2  11        0.19        1.21      1.58 o 
  -8   2  11       36.27       30.27      3.12 o 
  -7   2  11        9.75        8.76      2.08 o 
  -6   2  11      158.16      156.73      6.02 o 
  -5   2  11      530.38      477.00     22.36 o 
  -4   2  11        4.35        1.17      2.52 o 
  -3   2  11       11.74        4.55      4.96 o 
  -2   2  11       11.96       14.82      4.02 o 
  -1   2  11      631.95      599.18     17.02 o 
   0   2  11      125.45      114.62      4.42 o 
   1   2  11        1.79        0.84      1.48 o 
   2   2  11      148.83      145.93      4.96 o 
   3   2  11       12.29       12.66      1.96 o 
   4   2  11        7.85        5.82      1.77 o 
   5   2  11        0.07        0.60      1.72 o 
   6   2  11        7.80        3.46      3.47 o 
 -12   3  11        9.18        8.77      2.35 o 
 -11   3  11        1.40        0.91      1.11 o 
 -10   3  11       52.98       53.84      2.71 o 
  -9   3  11        5.97       11.87      2.01 o 
  -8   3  11      155.17      149.45      5.56 o 
  -7   3  11      187.59      180.19      6.30 o 
  -6   3  11      157.03      147.31      6.53 o 
  -5   3  11       30.25       31.02      3.10 o 
  -4   3  11      234.23      236.68      5.10 o 
  -3   3  11      457.01      440.91      7.71 o 
  -2   3  11      374.21      381.27     14.92 o 
  -1   3  11        6.50        7.27      2.38 o 
   0   3  11       66.99       59.79      3.07 o 
   1   3  11        3.00        1.10      1.35 o 
   2   3  11      207.91      195.39      7.56 o 
   3   3  11       58.18       64.88      3.63 o 
   4   3  11       59.16       56.52      4.10 o 
   5   3  11        1.10        0.77      1.68 o 
   6   3  11        0.79       -0.01      1.63 o 
 -12   4  11        1.85        4.20      2.00 o 
 -11   4  11       49.13       56.24      2.13 o 
 -10   4  11       18.55       17.99      1.51 o 
  -9   4  11       15.48       15.47      1.46 o 
  -8   4  11        6.84        8.16      1.62 o 
  -7   4  11      228.15      239.09      5.70 o 
  -6   4  11       60.23       62.53      2.82 o 
  -5   4  11        0.32        0.59      1.05 o 
  -4   4  11      215.84      216.25      4.82 o 
  -3   4  11        2.28        6.02      2.19 o 
  -2   4  11      163.03      147.87      6.10 o 
  -1   4  11        2.20        3.58      2.27 o 
   0   4  11      160.14      156.38      6.62 o 
   1   4  11      188.04      186.20      5.85 o 
   2   4  11       24.73       24.17      2.44 o 
   3   4  11        0.58        2.03      1.80 o 
   4   4  11       11.31        8.52      2.30 o 
   5   4  11       11.44       12.17      4.42 o 
 -11   5  11        6.77        4.96      1.91 o 
 -10   5  11       22.44       25.42      3.04 o 
  -9   5  11       46.42       51.06      2.51 o 
  -8   5  11      218.51      221.00      5.05 o 
  -7   5  11        2.64        4.65      1.20 o 
  -6   5  11       12.24       12.72      1.83 o 
  -5   5  11      539.88      527.75     12.07 o 
  -4   5  11       90.67      105.61      4.62 o 
  -3   5  11       35.36       34.60      3.28 o 
  -2   5  11       33.55       35.10      5.33 o 
  -1   5  11       18.01       19.12      2.29 o 
   0   5  11        1.84        3.38      1.65 o 
   1   5  11        0.62       -0.15      1.44 o 
   2   5  11       13.64       11.50      4.86 o 
   3   5  11        0.35       -0.59      1.59 o 
   4   5  11      150.52      150.77      5.36 o 
  -9   6  11       15.61       12.26      1.76 o 
  -8   6  11       21.20       22.33      1.74 o 
  -7   6  11        1.60        1.69      1.57 o 
  -6   6  11       38.71       38.36      2.01 o 
  -5   6  11       44.88       51.97      3.31 o 
  -4   6  11        0.19        0.95      1.42 o 
  -3   6  11        1.60        1.55      1.59 o 
  -2   6  11       19.87       22.72      3.02 o 
  -1   6  11       43.21       43.08      3.03 o 
   0   6  11       79.24       72.58      4.24 o 
   1   6  11        6.91        4.08      1.79 o 
   2   6  11       15.87        9.44      3.78 o 
   3   6  11       73.37       69.68      3.84 o 
  -7   7  11      191.00      204.92      7.39 o 
  -6   7  11       31.02       30.47      2.76 o 
  -5   7  11        0.05        1.73      1.42 o 
  -4   7  11      119.19      123.59      5.42 o 
  -3   7  11       19.28       16.39      2.74 o 
  -2   7  11       30.41       29.73      3.11 o 
  -1   7  11       43.35       45.02      3.95 o 
   0   7  11        0.06        0.53      1.64 o 
 -12   0  12       14.99       23.85      3.05 o 
 -11   0  12      194.91      184.19      8.45 o 
 -10   0  12       43.19       42.40      4.31 o 
  -9   0  12        0.01       -0.41      2.08 o 
  -8   0  12       34.12       26.61      4.08 o 
  -7   0  12      543.02      504.23     20.42 o 
  -6   0  12      550.27      472.40     23.76 o 
  -5   0  12      220.75      196.69     10.71 o 
  -4   0  12      114.34       93.48      7.63 o 
  -3   0  12      120.94      115.60      8.54 o 
  -2   0  12       81.94       79.25      7.39 o 
  -1   0  12      278.87      265.03      7.13 o 
   0   0  12      112.31      116.32      3.94 o 
   1   0  12        9.28        8.76      2.11 o 
   3   0  12       57.16       39.23      5.66 o 
   5   0  12        2.47        0.65      2.09 o 
 -12   1  12       55.05       65.81      5.13 o 
 -11   1  12      136.68      147.41      5.24 o 
 -10   1  12        3.13        2.11      1.55 o 
  -9   1  12       70.30       62.69      3.76 o 
  -8   1  12       36.02       33.88      3.83 o 
  -7   1  12       18.47       18.40      3.36 o 
  -6   1  12        0.38       -0.66      1.69 o 
  -5   1  12      207.94      184.58     10.39 o 
  -4   1  12      204.05      190.65      9.04 o 
  -3   1  12       23.24       29.57      5.13 o 
  -2   1  12      288.61      285.30     14.55 o 
  -1   1  12       54.73       49.15      1.98 o 
   0   1  12       41.08       37.45      1.35 o 
   1   1  12        0.16        0.79      1.19 o 
   2   1  12        1.10        1.50      1.31 o 
   3   1  12        3.00        2.77      2.31 o 
   4   1  12       17.25       13.26      3.12 o 
   5   1  12        0.03        0.97      1.66 o 
 -12   2  12        8.86        8.74      1.66 o 
 -11   2  12       23.42       18.33      2.25 o 
 -10   2  12       18.29       19.72      2.66 o 
  -9   2  12      234.97      218.22      7.27 o 
  -8   2  12       39.94       37.82      3.36 o 
  -7   2  12       40.55       35.58      3.31 o 
  -6   2  12        0.01       -0.09      1.57 o 
  -5   2  12      312.73      302.43     14.29 o 
  -4   2  12       47.85       39.67      5.43 o 
  -3   2  12      304.09      283.10     18.51 o 
  -2   2  12        4.11        2.43      0.77 o 
  -1   2  12       11.63       12.70      2.00 o 
   0   2  12        5.62        5.73      2.30 o 
   1   2  12        0.26       -0.01      1.13 o 
   2   2  12       68.33       59.73      3.31 o 
   3   2  12        2.14        2.13      1.57 o 
   4   2  12        0.09       -0.26      1.80 o 
   5   2  12       19.77       16.57      3.25 o 
 -12   3  12        6.83        6.75      4.58 o 
 -11   3  12       73.44       77.17      3.05 o 
 -10   3  12       40.53       45.61      2.59 o 
  -9   3  12        5.91        9.49      2.32 o 
  -8   3  12       24.07       32.75      3.22 o 
  -7   3  12        5.30        9.03      1.96 o 
  -6   3  12       48.02       52.24      3.95 o 
  -5   3  12        5.89        5.76      2.33 o 
  -4   3  12       17.44       19.59      1.83 o 
  -3   3  12       15.59       20.37      5.97 o 
  -2   3  12       41.43       43.89      4.64 o 
  -1   3  12       42.64       40.19      2.98 o 
   0   3  12       34.61       34.52      2.76 o 
   1   3  12        0.40        1.14      1.74 o 
   2   3  12       37.79       39.95      3.30 o 
   3   3  12        4.93        3.76      1.81 o 
   4   3  12       19.71       25.84      3.15 o 
 -11   4  12       42.27       45.26      2.40 o 
 -10   4  12       76.99       75.73      3.39 o 
  -9   4  12       83.31       84.26      3.40 o 
  -8   4  12        0.05        0.28      1.13 o 
  -7   4  12       72.42       65.54      2.83 o 
  -6   4  12       64.94       60.16      2.57 o 
  -5   4  12      120.12      117.94      3.29 o 
  -4   4  12      150.20      144.80      3.21 o 
  -3   4  12      126.17      120.02      5.83 o 
  -2   4  12      124.97      116.78      5.86 o 
  -1   4  12        1.40        0.50      1.65 o 
   0   4  12        4.93        3.74      1.81 o 
   1   4  12        5.70        8.10      2.07 o 
   2   4  12       18.77       20.78      2.59 o 
   3   4  12        0.01        1.46      1.65 o 
   4   4  12       18.75       19.05      6.96 o 
 -10   5  12        5.34        4.35      1.21 o 
  -9   5  12        1.13        0.99      1.25 o 
  -8   5  12      283.82      304.87      7.07 o 
  -7   5  12       51.10       57.17      2.61 o 
  -6   5  12      123.60      142.79      4.46 o 
  -5   5  12      222.43      206.13      8.58 o 
  -4   5  12        4.87        6.33      2.75 o 
  -3   5  12        0.00        0.55      2.07 o 
  -2   5  12       43.17       42.07      3.68 o 
  -1   5  12       14.54        6.74      2.77 o 
   0   5  12       49.16       44.89      3.26 o 
   1   5  12       24.46       11.72      6.07 o 
   2   5  12        0.01        0.37      1.59 o 
  -8   6  12        1.81        2.36      1.38 o 
  -7   6  12      160.79      156.62      5.69 o 
  -6   6  12       83.43       90.70      4.39 o 
  -5   6  12       20.41       18.53      2.59 o 
  -4   6  12        3.97        2.08      1.78 o 
  -3   6  12       26.03       24.30      2.94 o 
  -2   6  12       90.70       88.75      9.96 o 
  -1   6  12       57.45       54.19     15.09 o 
   0   6  12       50.40       42.87     12.75 o 
   1   6  12        1.93        2.48      1.91 o 
 -11   1  13       51.49       59.02      4.25 o 
 -10   1  13        2.92        2.85      2.35 o 
  -9   1  13       10.73        4.59      4.25 o 
  -8   1  13       47.68       38.50      3.73 o 
  -7   1  13        0.43        0.29      1.75 o 
  -6   1  13        4.00        2.27      2.20 o 
  -5   1  13      175.35      166.92      7.61 o 
  -4   1  13       11.01       13.52      3.20 o 
  -3   1  13       72.69       72.77      5.43 o 
  -2   1  13        1.90        0.72      1.26 o 
  -1   1  13        0.61        0.36      0.55 o 
   0   1  13        8.42        8.69      1.97 o 
   1   1  13        8.81       12.28      1.97 o 
   2   1  13       19.85       23.20      3.00 o 
   3   1  13        9.51       11.88      3.34 o 
   4   1  13       11.44        3.73      2.51 o 
 -11   2  13       67.70       88.83      5.29 o 
 -10   2  13       16.05       20.10     13.91 o 
  -9   2  13       96.66       75.58      4.58 o 
  -8   2  13       37.06       38.64      3.73 o 
  -6   2  13       95.23       89.79      5.48 o 
  -5   2  13       80.53       58.27      6.29 o 
  -4   2  13        5.59        3.67      3.61 o 
  -3   2  13        8.60        4.40      5.84 o 
  -2   2  13        9.05       16.06      3.45 o 
  -1   2  13        3.77        4.02      2.17 o 
   0   2  13        3.20        1.62      1.58 o 
   1   2  13        9.11        5.00      1.90 o 
   2   2  13        5.82        6.98      2.36 o 
   3   2  13       62.18       87.42      4.77 o 
 -11   3  13       37.51       40.17      2.99 o 
 -10   3  13      165.88      177.10      5.51 o 
  -9   3  13      107.64      120.00      5.52 o 
  -8   3  13       38.37       42.57      3.13 o 
  -7   3  13       90.67       94.33      4.43 o 
  -6   3  13       35.27       33.82      3.76 o 
  -5   3  13       34.92       29.55      1.99 o 
  -4   3  13        5.26        2.01      2.72 o 
  -3   3  13        8.17        7.89      2.83 o 
  -2   3  13        0.12        0.81      2.51 o 
  -1   3  13       37.92       33.33      3.03 o 
   0   3  13       40.56       40.89      3.17 o 
   1   3  13       77.45       90.95      4.41 o 
   2   3  13        8.32       11.91      3.17 o 
   3   3  13        0.51        0.16      1.47 o 
 -10   4  13       18.87        8.18      4.88 o 
  -9   4  13        8.25       12.58      2.51 o 
  -8   4  13        6.55        2.34      1.30 o 
  -7   4  13        0.19        0.83      1.39 o 
  -6   4  13       16.64       21.28      3.17 o 
  -5   4  13        1.09        2.56      2.13 o 
  -4   4  13       83.70       80.23      5.23 o 
  -3   4  13       31.90       21.00      3.45 o 
  -2   4  13       56.03       45.78      5.79 o 
  -1   4  13        0.04        0.70      2.12 o 
   0   4  13        1.00        1.02      1.68 o 
   1   4  13        8.97       20.38      2.86 o 
   2   4  13        2.19        2.57      1.92 o 
  -8   5  13      127.45      126.72     12.05 o 
  -7   5  13       13.99       16.21      3.37 o 
  -6   5  13        0.17        0.85      1.83 o 
  -5   5  13        2.76        3.22      2.16 o 
  -4   5  13        0.07        1.09      2.25 o 
  -3   5  13        2.23        2.97      2.83 o 
  -2   5  13       10.24        4.93      2.09 o 
  -1   5  13       48.09       52.55      3.77 o 
   0   5  13        5.75        2.26      2.08 o 
  -5   6  13        0.78        0.65      1.66 o 
  -4   6  13       13.81       11.13      3.48 o 
  -3   6  13        9.61        5.26      2.33 o 
 -10   0  14        8.82        0.62      4.02 o 
  -9   0  14       65.26       63.17      6.51 o 
  -8   0  14        2.24       -1.38      3.08 o 
  -7   0  14      205.61      168.03     11.21 o 
  -6   0  14        2.70       -0.62      2.96 o 
  -5   0  14       21.87       31.22      6.10 o 
  -4   0  14       16.86       20.68      5.72 o 
  -3   0  14        0.37       -0.65      3.49 o 
  -2   0  14      115.82      129.21      6.84 o 
  -1   0  14      165.92      167.79      5.62 o 
   0   0  14        0.43        1.26      6.01 o 
   1   0  14        0.60        4.78      7.36 o 
   2   0  14        2.79       -0.41      2.49 o 
 -10   1  14        1.66        1.62      2.49 o 
  -9   1  14       23.10       17.55     12.07 o 
  -8   1  14       41.56       34.10      4.00 o 
  -7   1  14        7.45        2.15      2.42 o 
  -6   1  14        5.74        2.69      2.97 o 
  -5   1  14        1.53        3.07      2.72 o 
  -4   1  14       29.57       36.67      4.54 o 
  -3   1  14       57.26       57.85      6.66 o 
  -2   1  14      346.92      400.40     10.52 o 
  -1   1  14       39.24       41.21      3.00 o 
   0   1  14      150.67      171.61      5.72 o 
   1   1  14       10.08        9.64      2.56 o 
   2   1  14        3.22        2.09      3.24 o 
 -10   2  14       22.40       18.23     12.12 o 
  -9   2  14       50.74       40.85      3.96 o 
  -8   2  14        1.40        0.49      1.99 o 
  -7   2  14       29.68       14.22     14.82 o 
  -6   2  14        2.80       -1.27      2.70 o 
  -5   2  14       50.00       46.55      5.01 o 
  -4   2  14       25.12       35.83      4.61 o 
  -3   2  14        9.66       11.16      3.43 o 
  -2   2  14        0.00       -0.39      1.52 o 
  -1   2  14        2.37        3.70      1.88 o 
   0   2  14       10.61       12.13      2.32 o 
   1   2  14       65.39       71.59      4.08 o 
   2   2  14       40.31       53.53      3.72 o 
  -9   3  14       10.90       12.08      4.79 o 
  -8   3  14        7.77        4.02      2.33 o 
  -7   3  14        3.34        1.73      2.45 o 
  -6   3  14       18.09       14.67      7.14 o 
  -5   3  14       67.74       67.25     10.30 o 
  -4   3  14      161.06      185.29      8.72 o 
  -3   3  14        9.82        8.39      3.20 o 
  -2   3  14       11.31       14.12      2.81 o 
  -1   3  14        5.89        7.56      2.51 o 
   0   3  14       32.37       36.59      3.93 o 
   1   3  14       26.68       32.92      3.35 o 
  -8   4  14       38.28       48.90      3.60 o 
  -7   4  14        0.44        1.27      2.28 o 
  -6   4  14       16.93       18.21      3.40 o 
  -5   4  14        1.35        0.92      2.15 o 
  -4   4  14       22.11       37.16      4.39 o 
  -3   4  14        7.82        3.89      2.74 o 
  -2   4  14        2.06        0.74      1.76 o 
  -1   4  14        0.18       -0.49      1.96 o 
   0   4  14       15.99       18.34      7.66 o 
  -4   5  14        5.07        6.15      2.83 o 
  -9   1  15       15.69        8.20      9.83 o 
  -8   1  15        0.63       -0.28      2.11 o 
  -7   1  15        5.49        3.54      3.15 o 
  -6   1  15        0.35       -1.24      2.53 o 
  -5   1  15       17.27       17.55      4.21 o 
  -4   1  15       67.27       68.73      6.58 o 
  -3   1  15       36.64       43.79      5.63 o 
  -2   1  15       39.66       48.84      3.48 o 
  -1   1  15       70.51       82.00      7.38 o 
   0   1  15        4.09        5.06      2.99 o 
  -8   2  15       30.63       19.09     15.12 o 
  -7   2  15       44.63       62.26      6.67 o 
  -6   2  15       17.61       22.84      4.26 o 
  -5   2  15        0.32       -0.68      2.44 o 
  -4   2  15       86.08       99.70      5.92 o 
  -3   2  15       53.49       61.73      5.09 o 
  -2   2  15        5.69        6.73      3.11 o 
  -1   2  15       68.50       69.05      4.25 o 
  -6   3  15       63.51       69.56      4.92 o 
  -5   3  15      196.59      243.22     14.67 o 
  -4   3  15        3.93        8.58      3.58 o 
  -3   3  15        2.41        1.99      2.88 o 
  -2   3  15        5.46        6.89      2.92 o 
                                                 
